# Supplementary material for: Contradiction in Star-Allele Nomenclature of Pharmacogenes between Common Haplotypes and Rare Variants
Source: Genes (Basel). 2024 Apr 22;15(4):521. doi: 10.3390/genes15040521 (PMC11050392; doi:10.3390/genes15040521)
Supplement: Supplementary file 1 [file genes-15-00521-s001.zip]

Archive with 2 entries (2 files):
- Supplementary_Figures.pdf
- Supplementary_Table.xls
