# Supplementary material for: Contradiction in Star-Allele Nomenclature of Pharmacogenes between Common Haplotypes and Rare Variants
Source: Genes (Basel). 2024 Apr 22;15(4):521. doi: 10.3390/genes15040521 (PMC11050392; doi:10.3390/genes15040521)
Supplement: Supplementary file 1 [file genes-15-00521-s001.zip › Supplementary_Table.xls]

## Sheet: Table S1
Gene	StarAllele	ActivityScore	Function	GRCh37Core	GRCh37Tag	GRCh38Core	GRCh38Tag	SV
CACNA1S	Reference		Normal Function					FALSE
CACNA1S	c.520C>T		Malignant Hyperthermia Associated	1-201061121-G-A		1-201091993-G-A		FALSE
CACNA1S	c.3257G>A		Malignant Hyperthermia Associated	1-201029943-C-T		1-201060815-C-T		FALSE
CFTR	Reference		Normal Function					FALSE
CFTR	F508del		Unknown Function	7-117199644-ATCT-A		7-117559590-ATCT-A		FALSE
CFTR	2789+5G->A		Unknown Function	7-117242922-G-A		7-117602868-G-A		FALSE
CFTR	3272-26A->G		Unknown Function	7-117251609-A-G		7-117611555-A-G		FALSE
CFTR	3849+10kbC->T		Unknown Function	7-117280015-C-T		7-117639961-C-T		FALSE
CFTR	711+3A->G		Unknown Function	7-117174422-A-G		7-117534368-A-G		FALSE
CFTR	A1067T		Unknown Function	7-117251694-G-A		7-117611640-G-A		FALSE
CFTR	A455E		Unknown Function	7-117188849-C-A		7-117548795-C-A		FALSE
CFTR	D110E		Unknown Function	7-117171009-C-A		7-117530955-C-A		FALSE
CFTR	D110H		Unknown Function	7-117171007-G-C		7-117530953-G-C		FALSE
CFTR	D1152H		Unknown Function	7-117254753-G-C		7-117614699-G-C		FALSE
CFTR	D1270N		Unknown Function	7-117282582-G-A		7-117642528-G-A		FALSE
CFTR	D579G		Unknown Function	7-117230463-A-G		7-117590409-A-G		FALSE
CFTR	E193K		Unknown Function	7-117174417-G-A		7-117534363-G-A		FALSE
CFTR	E56K		Unknown Function	7-117149089-G-A		7-117509035-G-A		FALSE
CFTR	E831X		Unknown Function	7-117234984-G-T		7-117594930-G-T		FALSE
CFTR	F1052V		Unknown Function	7-117251649-T-G		7-117611595-T-G		FALSE
CFTR	F1074L		Unknown Function	7-117251717-T-A		7-117611663-T-A		FALSE
CFTR	G1069R		Unknown Function	7-117251700-G-A		7-117611646-G-A		FALSE
CFTR	G1244E		Unknown Function	7-117282505-G-A		7-117642451-G-A		FALSE
CFTR	G1349D		Unknown Function	7-117304824-G-A		7-117664770-G-A		FALSE
CFTR	G178R		Unknown Function	7-117174372-G-A		7-117534318-G-A		FALSE
CFTR	G551D		Unknown Function	7-117227860-G-A		7-117587806-G-A		FALSE
CFTR	G551S		Unknown Function	7-117227859-G-A		7-117587805-G-A		FALSE
CFTR	K1060T		Unknown Function	7-117251674-A-C		7-117611620-A-C		FALSE
CFTR	L206W		Unknown Function	7-117175339-T-G		7-117535285-T-G		FALSE
CFTR	P67L		Unknown Function	7-117149123-C-T		7-117509069-C-T		FALSE
CFTR	R1070Q		Unknown Function	7-117251704-G-A		7-117611650-G-A		FALSE
CFTR	R1070W		Unknown Function	7-117251703-C-T		7-117611649-C-T		FALSE
CFTR	R117C		Unknown Function	7-117171028-C-T		7-117530974-C-T		FALSE
CFTR	R117H		Unknown Function	7-117171029-G-A		7-117530975-G-A		FALSE
CFTR	R347H		Unknown Function	7-117180324-G-A		7-117540270-G-A		FALSE
CFTR	R352Q		Unknown Function	7-117180339-G-A		7-117540285-G-A		FALSE
CFTR	R74W		Unknown Function	7-117149143-C-T		7-117509089-C-T		FALSE
CFTR	S1251N		Unknown Function	7-117282526-G-A		7-117642472-G-A		FALSE
CFTR	S1255P		Unknown Function	7-117282537-T-C		7-117642483-T-C		FALSE
CFTR	S549N		Unknown Function	7-117227854-G-A		7-117587800-G-A		FALSE
CFTR	S549R(A>C)		Unknown Function	7-117227853-A-C		7-117587799-A-C		FALSE
CFTR	S549R(T>G)		Unknown Function	7-117227855-T-G		7-117587801-T-G		FALSE
CFTR	S945L		Unknown Function	7-117243762-C-T		7-117603708-C-T		FALSE
CFTR	S977F		Unknown Function	7-117246749-C-T		7-117606695-C-T		FALSE
CYP2B6	*1		Normal Function					FALSE
CYP2B6	*2		Normal Function	19-41497274-C-T		19-40991369-C-T		FALSE
CYP2B6	*3		Uncertain Function	19-41515255-C-A		19-41009350-C-A		FALSE
CYP2B6	*4		Increased Function	19-41515263-A-G		19-41009358-A-G		FALSE
CYP2B6	*5		Normal Function	19-41522715-C-T		19-41016810-C-T		FALSE
CYP2B6	*6		Decreased Function	19-41512841-G-T,19-41515263-A-G	19-41495755-T-C,19-41496461-T-C	19-41006936-G-T,19-41009358-A-G	19-40989850-T-C,19-40990556-T-C	FALSE
CYP2B6	*7		Decreased Function	19-41512841-G-T,19-41515263-A-G,19-41522715-C-T		19-41006936-G-T,19-41009358-A-G,19-41016810-C-T		FALSE
CYP2B6	*8		No Function	19-41510282-A-G		19-41004377-A-G		FALSE
CYP2B6	*9		Decreased Function	19-41512841-G-T		19-41006936-G-T		FALSE
CYP2B6	*10		Uncertain Function	19-41497272-A-T,19-41497274-C-T		19-40991367-A-T,19-40991369-C-T		FALSE
CYP2B6	*11		Uncertain Function	19-41497346-A-G		19-40991441-A-G		FALSE
CYP2B6	*12		No Function	19-41510030-G-A		19-41004125-G-A		FALSE
CYP2B6	*13		No Function	19-41510282-A-G,19-41512841-G-T,19-41515263-A-G		19-41004377-A-G,19-41006936-G-T,19-41009358-A-G		FALSE
CYP2B6	*14		Uncertain Function	19-41510286-G-A		19-41004381-G-A		FALSE
CYP2B6	*15		Uncertain Function	19-41518598-T-A		19-41012693-T-A		FALSE
CYP2B6	*17		Normal Function	19-41497286-A-T,19-41497292-G-GGC,19-41497294-CCG-C		19-40991381-A-T,19-40991387-G-GGC,19-40991389-CCG-C		FALSE
CYP2B6	*18		No Function	19-41518221-T-C		19-41012316-T-C		FALSE
CYP2B6	*19		Decreased Function	19-41512841-G-T,19-41515263-A-G,19-41518244-C-T		19-41006936-G-T,19-41009358-A-G,19-41012339-C-T		FALSE
CYP2B6	*20		Decreased Function	19-41512828-C-T,19-41512841-G-T,19-41515263-A-G		19-41006923-C-T,19-41006936-G-T,19-41009358-A-G		FALSE
CYP2B6	*21		Uncertain Function	19-41518708-C-A		19-41012803-C-A		FALSE
CYP2B6	*22		Increased Function	19-41497129-T-C		19-40991224-T-C		FALSE
CYP2B6	*23		Unknown Function	19-41522631-A-G		19-41016726-A-G		FALSE
CYP2B6	*24		No Function	19-41522683-G-A		19-41016778-G-A		FALSE
CYP2B6	*25		Unknown Function	19-41522710-A-T		19-41016805-A-T		FALSE
CYP2B6	*26		Decreased Function	19-41512824-C-G,19-41512841-G-T,19-41515263-A-G		19-41006919-C-G,19-41006936-G-T,19-41009358-A-G		FALSE
CYP2B6	*27		Uncertain Function	19-41512918-T-C		19-41007013-T-C		FALSE
CYP2B6	*28		No Function	19-41515993-C-G,19-41518370-C-T		19-41010088-C-G,19-41012465-C-T		FALSE
CYP2B6	*29		Decreased Function					TRUE
CYP2B6	*30		No Function					TRUE
CYP2B6	*31		Normal Function	19-41516013-C-A		19-41010108-C-A		FALSE
CYP2B6	*32		Normal Function	19-41518645-G-A		19-41012740-G-A		FALSE
CYP2B6	*33		Uncertain Function	19-41522715-C-A		19-41016810-C-A		FALSE
CYP2B6	*34		Decreased Function	19-41497129-T-C,19-41512841-G-T,19-41515263-A-G,19-41522715-C-A		19-40991224-T-C,19-41006936-G-T,19-41009358-A-G,19-41016810-C-A		FALSE
CYP2B6	*35		No Function	19-41497129-T-C,19-41510063-G-T,19-41510208-T-C,19-41510311-G-T,19-41512918-T-C,19-41515911-G-C		19-40991224-T-C,19-41004158-G-T,19-41004303-T-C,19-41004406-G-T,19-41007013-T-C,19-41010006-G-C		FALSE
CYP2B6	*36		Decreased Function	19-41497129-T-C,19-41512841-G-T,19-41515263-A-G		19-40991224-T-C,19-41006936-G-T,19-41009358-A-G		FALSE
CYP2B6	*37		No Function	19-41512841-G-T,19-41512873-T-G,19-41515263-A-G		19-41006936-G-T,19-41006968-T-G,19-41009358-A-G		FALSE
CYP2B6	*38		No Function	19-41509920-T-A,19-41512841-G-T,19-41515263-A-G		19-41004015-T-A,19-41006936-G-T,19-41009358-A-G		FALSE
CYP2C8	*1		Normal Function					FALSE
CYP2C8	*2		Unknown Function	10-96818106-T-A		10-95058349-T-A		FALSE
CYP2C8	*3		Unknown Function	10-96798749-T-C,10-96827030-C-T		10-95038992-T-C,10-95067273-C-T		FALSE
CYP2C8	*4		Unknown Function	10-96818119-G-C		10-95058362-G-C		FALSE
CYP2C8	*5		Unknown Function	10-96826970-GT-G		10-95067213-GT-G		FALSE
CYP2C8	*6		Unknown Function	10-96824688-C-T		10-95064931-C-T		FALSE
CYP2C8	*7		Unknown Function	10-96824643-G-A		10-95064886-G-A		FALSE
CYP2C8	*8		Unknown Function	10-96824643-G-C		10-95064886-G-C		FALSE
CYP2C8	*9		Unknown Function	10-96818171-T-C		10-95058414-T-C		FALSE
CYP2C8	*10		Unknown Function	10-96802647-C-A		10-95042890-C-A		FALSE
CYP2C8	*11		Unknown Function	10-96805708-C-A		10-95045951-C-A		FALSE
CYP2C8	*12		Unknown Function	10-96796973-TCAA-T		10-95037216-TCAA-T		FALSE
CYP2C8	*13		Unknown Function	10-96818242-A-C		10-95058485-A-C		FALSE
CYP2C8	*14		Unknown Function	10-96818199-C-G		10-95058442-C-G		FALSE
CYP2C8	*15		Unknown Function	10-96824658-C-T		10-95064901-C-T		FALSE
CYP2C8	*16		Unknown Function	10-96802804-A-G		10-95043047-A-G		FALSE
CYP2C8	*17		Unknown Function	10-96818181-T-C		10-95058424-T-C		FALSE
CYP2C8	*18		Unknown Function	10-96802715-G-A		10-95042958-G-A		FALSE
CYP2C9	*1	1	Normal Function					FALSE
CYP2C9	*2	0.5	Decreased Function	10-96702047-C-T		10-94942290-C-T		FALSE
CYP2C9	*3	0	No Function	10-96741053-A-C		10-94981296-A-C		FALSE
CYP2C9	*4	0.5	Decreased Function	10-96741054-T-C		10-94981297-T-C		FALSE
CYP2C9	*5	0.5	Decreased Function	10-96741058-C-G		10-94981301-C-G		FALSE
CYP2C9	*6	0	No Function	10-96709038-GA-G		10-94949281-GA-G		FALSE
CYP2C9	*7		Uncertain Function	10-96698494-C-A		10-94938737-C-A		FALSE
CYP2C9	*8	0.5	Decreased Function	10-96702066-G-A		10-94942309-G-A		FALSE
CYP2C9	*9	1	Normal Function	10-96708974-A-G		10-94949217-A-G		FALSE
CYP2C9	*10		Uncertain Function	10-96709037-A-G		10-94949280-A-G		FALSE
CYP2C9	*11	0.5	Decreased Function	10-96740981-C-T		10-94981224-C-T		FALSE
CYP2C9	*12	0.5	Decreased Function	10-96748777-C-T		10-94989020-C-T		FALSE
CYP2C9	*13	0	No Function	10-96701715-T-C		10-94941958-T-C		FALSE
CYP2C9	*14	0.5	Decreased Function	10-96701991-G-A		10-94942234-G-A		FALSE
CYP2C9	*15	0	No Function	10-96707539-C-A		10-94947782-C-A		FALSE
CYP2C9	*16	0.5	Decreased Function	10-96731936-A-G		10-94972179-A-G		FALSE
CYP2C9	*17		Uncertain Function	10-96741122-C-T		10-94981365-C-T		FALSE
CYP2C9	*18		Uncertain Function	10-96741053-A-C,10-96745830-A-C		10-94981296-A-C,10-94986073-A-C		FALSE
CYP2C9	*19		Uncertain Function	10-96748674-G-C		10-94988917-G-C		FALSE
CYP2C9	*20		Uncertain Function	10-96701654-G-C		10-94941897-G-C		FALSE
CYP2C9	*21		Uncertain Function	10-96698528-C-T		10-94938771-C-T		FALSE
CYP2C9	*22		Uncertain Function	10-96698560-A-G		10-94938803-A-G		FALSE
CYP2C9	*23	0.5	Decreased Function	10-96701672-G-A		10-94941915-G-A		FALSE
CYP2C9	*24	0	No Function	10-96741038-G-A		10-94981281-G-A		FALSE
CYP2C9	*25	0	No Function	10-96701967-GAAAGAAATGG-G		10-94942210-GAAAGAAATGG-G		FALSE
CYP2C9	*26	0.5	Decreased Function	10-96702006-C-G		10-94942249-C-G		FALSE
CYP2C9	*27		Uncertain Function	10-96702066-G-T		10-94942309-G-T		FALSE
CYP2C9	*28	0.5	Decreased Function	10-96707695-A-T		10-94947938-A-T		FALSE
CYP2C9	*29	0.5	Decreased Function	10-96731876-C-A		10-94972119-C-A		FALSE
CYP2C9	*30	0.5	Decreased Function	10-96748741-G-A		10-94988984-G-A		FALSE
CYP2C9	*31	0.5	Decreased Function	10-96740958-T-C		10-94981201-T-C		FALSE
CYP2C9	*32		Uncertain Function	10-96748780-G-T		10-94989023-G-T		FALSE
CYP2C9	*33	0	No Function	10-96702012-G-A		10-94942255-G-A		FALSE
CYP2C9	*34		Uncertain Function	10-96740982-G-A		10-94981225-G-A		FALSE
CYP2C9	*35	0	No Function	10-96701991-G-T,10-96702047-C-T		10-94942234-G-T,10-94942290-C-T		FALSE
CYP2C9	*36		Uncertain Function	10-96698440-A-G		10-94938683-A-G		FALSE
CYP2C9	*37	0.5	Decreased Function	10-96698585-A-G		10-94938828-A-G		FALSE
CYP2C9	*38	0.5	Decreased Function	10-96701733-G-C		10-94941976-G-C		FALSE
CYP2C9	*39	0	No Function	10-96701739-G-T		10-94941982-G-T		FALSE
CYP2C9	*40		Uncertain Function	10-96701775-T-C		10-94942018-T-C		FALSE
CYP2C9	*41		Uncertain Function	10-96701973-A-G		10-94942216-A-G		FALSE
CYP2C9	*42	0	No Function	10-96701988-G-A		10-94942231-G-A		FALSE
CYP2C9	*43	0	No Function	10-96701987-C-T		10-94942230-C-T		FALSE
CYP2C9	*44	0.5	Decreased Function	10-96702006-C-T		10-94942249-C-T		FALSE
CYP2C9	*45	0	No Function	10-96702011-C-T		10-94942254-C-T		FALSE
CYP2C9	*46	0.5	Decreased Function	10-96702062-G-A		10-94942305-G-A		FALSE
CYP2C9	*47		Uncertain Function	10-96707542-C-T		10-94947785-C-T		FALSE
CYP2C9	*48		Uncertain Function	10-96707674-T-C		10-94947917-T-C		FALSE
CYP2C9	*49		Uncertain Function	10-96708886-A-G		10-94949129-A-G		FALSE
CYP2C9	*50	0.5	Decreased Function	10-96708901-C-T		10-94949144-C-T		FALSE
CYP2C9	*51		Uncertain Function	10-96731891-A-G		10-94972134-A-G		FALSE
CYP2C9	*52	0	No Function	10-96731937-C-G		10-94972180-C-G		FALSE
CYP2C9	*53		Uncertain Function	10-96731990-C-T		10-94972233-C-T		FALSE
CYP2C9	*54		Uncertain Function	10-96741007-C-A		10-94981250-C-A		FALSE
CYP2C9	*55	0.5	Decreased Function	10-96741059-C-A		10-94981302-C-A		FALSE
CYP2C9	*56		Uncertain Function	10-96745799-A-G		10-94986042-A-G		FALSE
CYP2C9	*57		Unknown Function	10-96707664-A-C		10-94947907-A-C		FALSE
CYP2C9	*58		Uncertain Function	10-96740987-C-A		10-94981230-C-A		FALSE
CYP2C9	*59		Uncertain Function	10-96748612-A-T		10-94988855-A-T		FALSE
CYP2C9	*60		Uncertain Function	10-96748712-T-C		10-94988955-T-C		FALSE
CYP2C9	*61	0.5	Decreased Function	10-96702047-C-T,10-96748682-A-G		10-94942290-C-T,10-94988925-A-G		FALSE
CYP2C9	*62		Unknown Function	10-96701990-C-T		10-94942233-C-T		FALSE
CYP2C9	*63		Unknown Function	10-96702048-G-A		10-94942291-G-A		FALSE
CYP2C9	*64		Unknown Function	10-96731880-C-G		10-94972123-C-G		FALSE
CYP2C9	*65		Unknown Function	10-96740956-G-T		10-94981199-G-T		FALSE
CYP2C9	*66		Unknown Function	10-96741062-C-G		10-94981305-C-G		FALSE
CYP2C9	*67		Unknown Function	10-96748609-C-T		10-94988852-C-T		FALSE
CYP2C9	*68		Unknown Function	10-96741053-A-C,10-96741128-G-A		10-94981296-A-C,10-94981371-G-A		FALSE
CYP2C9	*69		Unknown Function	10-96707626-A-G		10-94947869-A-G		FALSE
CYP2C9	*70		Unknown Function	10-96748637-G-T		10-94988880-G-T		FALSE
CYP2C9	*71		Unknown Function	10-96709037-A-G,10-96748777-C-T		10-94949280-A-G,10-94989020-C-T		FALSE
CYP2C19	*1		Normal Function			10-94842866-A-G		FALSE
CYP2C19	*2		No Function	10-96535124-A-G,10-96541616-G-A		10-94775367-A-G,10-94781859-G-A		FALSE
CYP2C19	*3		No Function	10-96540410-G-A		10-94780653-G-A		FALSE
CYP2C19	*4		No Function	10-96522463-A-G		10-94762706-A-G		FALSE
CYP2C19	*5		No Function	10-96612495-C-T		10-94852738-C-T		FALSE
CYP2C19	*6		No Function	10-96535210-G-A		10-94775453-G-A		FALSE
CYP2C19	*7		No Function	10-96541756-T-A		10-94781999-T-A		FALSE
CYP2C19	*8		No Function	10-96535173-T-C		10-94775416-T-C		FALSE
CYP2C19	*9		Decreased Function	10-96535246-G-A		10-94775489-G-A		FALSE
CYP2C19	*10		Decreased Function	10-96541615-C-T		10-94781858-C-T		FALSE
CYP2C19	*11		Normal Function	10-96535264-G-A		10-94775507-G-A		FALSE
CYP2C19	*12		Uncertain Function	10-96612671-A-C		10-94852914-A-C		FALSE
CYP2C19	*13		Normal Function	10-96609752-C-T		10-94849995-C-T		FALSE
CYP2C19	*14		Uncertain Function	10-96522512-T-C		10-94762755-T-C		FALSE
CYP2C19	*15		Normal Function	10-96522517-A-C		10-94762760-A-C		FALSE
CYP2C19	*16		Decreased Function	10-96612522-C-T		10-94852765-C-T		FALSE
CYP2C19	*17		Increased Function	10-96521657-C-T		10-94761900-C-T		FALSE
CYP2C19	*18		Normal Function	10-96602618-G-A		10-94842861-G-A		FALSE
CYP2C19	*19		Decreased Function	10-96522613-A-G		10-94762856-A-G		FALSE
CYP2C19	*22		No Function	10-96540331-G-C		10-94780574-G-C		FALSE
CYP2C19	*23		Uncertain Function	10-96534917-G-C		10-94775160-G-C		FALSE
CYP2C19	*24		No Function	10-96602636-G-A		10-94842879-G-A		FALSE
CYP2C19	*25		Decreased Function	10-96612542-C-G		10-94852785-C-G		FALSE
CYP2C19	*26		Decreased Function	10-96541701-G-A		10-94781944-G-A		FALSE
CYP2C19	*28		Normal Function	10-96522517-A-C,10-96602752-G-A		10-94762760-A-C,10-94842995-G-A		FALSE
CYP2C19	*29		Uncertain Function	10-96522545-A-T		10-94762788-A-T		FALSE
CYP2C19	*30		Uncertain Function	10-96534863-C-T		10-94775106-C-T		FALSE
CYP2C19	*31		Uncertain Function	10-96534878-C-T		10-94775121-C-T		FALSE
CYP2C19	*32		Uncertain Function	10-96534942-A-G		10-94775185-A-G		FALSE
CYP2C19	*33		Uncertain Function	10-96540336-G-A		10-94780579-G-A		FALSE
CYP2C19	*34		Uncertain Function	10-96522469-C-T,10-96522472-T-C		10-94762712-C-T,10-94762715-T-C		FALSE
CYP2C19	*35		No Function	10-96535124-A-G		10-94775367-A-G		FALSE
CYP2C19	*36		No Function					TRUE
CYP2C19	*37		No Function					TRUE
CYP2C19	*38		Normal Function					FALSE
CYP2C19	*39		Unknown Function	10-96522517-A-C,10-96535180-A-C		10-94762760-A-C,10-94775423-A-C		FALSE
CYP2D6	*1	1	Normal Function	22-42522613-G-C,22-42523943-A-G				FALSE
CYP2D6	*2	1	Normal Function			22-42126611-C-G,22-42127941-G-A		FALSE
CYP2D6	*3	0	No Function	22-42524243-CT-C		22-42128241-CT-C		FALSE
CYP2D6	*4	0	No Function	22-42524947-C-T		22-42128945-C-T		FALSE
CYP2D6	*5	0	No Function					TRUE
CYP2D6	*6	0	No Function	22-42525085-CA-C		22-42129083-CA-C		FALSE
CYP2D6	*7	0	No Function	22-42523858-T-G		22-42127856-T-G		FALSE
CYP2D6	*8	0	No Function	22-42525035-C-A		22-42129033-C-A		FALSE
CYP2D6	*9	0.5	Decreased Function	22-42524175-CCTT-C		22-42128173-CCTT-C		FALSE
CYP2D6	*10	0.25	Decreased Function	22-42523943-A-G,22-42526694-G-A		22-42126611-C-G,22-42130692-G-A		FALSE
CYP2D6	*11	0	No Function	22-42525912-C-G		22-42129910-C-G		FALSE
CYP2D6	*12	0	No Function	22-42526670-C-T		22-42130668-C-T		FALSE
CYP2D6	*13	0	No Function					TRUE
CYP2D6	*14	0.5	Decreased Function	22-42525035-C-T		22-42129033-C-T		FALSE
CYP2D6	*15	0	No Function	22-42526656-C-CA	22-42524435-T-A,22-42526836-A-AC	22-42130654-C-CA	22-42128433-T-A,22-42130834-A-AC	FALSE
CYP2D6	*17	0.5	Decreased Function	22-42525772-G-A		22-42129770-G-A		FALSE
CYP2D6	*18	0	No Function	22-42522658-C-CCAGTGGGCA		22-42126656-C-CCAGTGGGCA		FALSE
CYP2D6	*19	0	No Function	22-42524250-CAGTT-C		22-42128248-CAGTT-C		FALSE
CYP2D6	*20	0	No Function	22-42524814-A-G,22-42524820-T-TC		22-42128812-A-G,22-42128818-T-TC		FALSE
CYP2D6	*21	0	No Function	22-42524213-C-CG	22-42518426-G-A,22-42537023-T-C	22-42128211-C-CG	22-42122422-G-A,22-42141012-T-C	FALSE
CYP2D6	*22		Uncertain Function	22-42526712-G-A		22-42130710-G-A		FALSE
CYP2D6	*23		Uncertain Function	22-42525838-G-A		22-42129836-G-A		FALSE
CYP2D6	*24		Uncertain Function	22-42523940-T-G		22-42127938-T-G		FALSE
CYP2D6	*25		Uncertain Function	22-42523595-G-C		22-42127593-G-C		FALSE
CYP2D6	*26		Uncertain Function	22-42523516-A-G		22-42127514-A-G		FALSE
CYP2D6	*28		Uncertain Function	22-42525089-G-C,22-42526775-C-T		22-42129087-G-C,22-42130773-C-T		FALSE
CYP2D6	*29	0.5	Decreased Function	22-42523610-C-T,22-42525134-C-T		22-42127608-C-T,22-42129132-C-T		FALSE
CYP2D6	*30		Uncertain Function	22-42524929-T-TGGGGCGAAA		22-42126611-C-G,22-42127941-G-A,22-42128927-T-TGGGGCGAAA		FALSE
CYP2D6	*31	0	No Function	22-42522751-C-T		22-42126749-C-T		FALSE
CYP2D6	*33	1	Normal Function	22-42524310-C-A		22-42128308-C-A		FALSE
CYP2D6	*34	1	Normal Function			22-42127941-G-A		FALSE
CYP2D6	*35	1	Normal Function	22-42526763-C-T		22-42126611-C-G,22-42127941-G-A,22-42130761-C-T		FALSE
CYP2D6	*36	0	No Function					TRUE
CYP2D6	*37		Uncertain Function	22-42524850-C-T,22-42526694-G-A		22-42128848-C-T,22-42130692-G-A		FALSE
CYP2D6	*38	0	No Function	22-42524200-CTCAG-C		22-42128198-CTCAG-C		FALSE
CYP2D6	*39	1	Normal Function			22-42126611-C-G		FALSE
CYP2D6	*40	0	No Function	22-42524929-T-TGGGGCGAAAGGGGCGAAA,22-42525772-G-A		22-42128927-T-TGGGGCGAAAGGGGCGAAA,22-42129770-G-A		FALSE
CYP2D6	*41	0.5	Decreased Function	22-42523805-C-T		22-42126611-C-G,22-42127803-C-T,22-42127941-G-A		FALSE
CYP2D6	*42	0	No Function	22-42523532-G-GCA		22-42127530-G-GCA		FALSE
CYP2D6	*43		Uncertain Function	22-42526717-C-T		22-42130715-C-T		FALSE
CYP2D6	*44	0	No Function	22-42523843-C-G,22-42526712-G-A		22-42127841-C-G,22-42130710-G-A		FALSE
CYP2D6	*45	1	Normal Function	22-42525077-C-T		22-42126611-C-G,22-42127941-G-A,22-42129075-C-T		FALSE
CYP2D6	*46	1	Normal Function	22-42525077-C-T,22-42526717-C-T		22-42126611-C-G,22-42127941-G-A,22-42129075-C-T,22-42130715-C-T		FALSE
CYP2D6	*47	0	No Function	22-42526694-G-A,22-42526721-G-A		22-42130692-G-A,22-42130719-G-A		FALSE
CYP2D6	*48	1	Normal Function	22-42522613-G-C,22-42523943-A-G,22-42525823-G-A		22-42129821-G-A		FALSE
CYP2D6	*49	0.5	Decreased Function	22-42525182-A-T,22-42526694-G-A		22-42129180-A-T,22-42130692-G-A		FALSE
CYP2D6	*50	0.5	Decreased Function	22-42525073-T-G		22-42129071-T-G		FALSE
CYP2D6	*51	0	No Function	22-42523621-T-G		22-42127619-T-G		FALSE
CYP2D6	*52		Uncertain Function	22-42522916-C-T,22-42526694-G-A		22-42126914-C-T,22-42130692-G-A		FALSE
CYP2D6	*53	1	Normal Function	22-42525176-C-A,22-42525182-A-T		22-42129174-C-A,22-42129180-A-T		FALSE
CYP2D6	*54	0.5	Decreased Function	22-42524237-G-A,22-42526694-G-A		22-42128235-G-A,22-42130692-G-A		FALSE
CYP2D6	*55	0.5	Decreased Function	22-42522958-T-G		22-42126956-T-G		FALSE
CYP2D6	*56	0	No Function	22-42523592-G-A		22-42127590-G-A		FALSE
CYP2D6	*57	0	No Function	22-42522625-G-C,22-42522626-C-T,22-42522629-A-C,22-42522635-C-G,22-42522637-T-G,22-42522638-G-A,22-42522662-T-C,22-42522665-G-C,22-42525908-G-A,22-42526694-G-A		22-42126611-C-G,22-42126623-G-C,22-42126624-C-T,22-42126627-A-C,22-42126633-C-G,22-42126635-T-G,22-42126636-G-A,22-42126660-T-C,22-42126663-G-C,22-42129906-G-A,22-42130692-G-A		FALSE
CYP2D6	*58		Unknown Function	22-42524929-T-TGGGGCGAAA,22-42525772-G-A		22-42126611-C-G,22-42127941-G-A,22-42128927-T-TGGGGCGAAA,22-42129770-G-A		FALSE
CYP2D6	*59	0.5	Decreased Function	22-42523854-C-T		22-42127852-C-T		FALSE
CYP2D6	*60	0	No Function	22-42524905-T-TTA		22-42128903-T-TTA		FALSE
CYP2D6	*61		Uncertain Function					TRUE
CYP2D6	*62	0	No Function	22-42522749-G-A		22-42126747-G-A		FALSE
CYP2D6	*63		Uncertain Function					TRUE
CYP2D6	*64		Uncertain Function	22-42525772-G-A,22-42526694-G-A		22-42129770-G-A,22-42130692-G-A		FALSE
CYP2D6	*65		Uncertain Function	22-42526694-G-A		22-42126611-C-G,22-42127941-G-A,22-42130692-G-A		FALSE
CYP2D6	*68	0	No Function					TRUE
CYP2D6	*69	0	No Function	22-42523805-C-T,22-42526694-G-A		22-42127803-C-T,22-42130692-G-A		FALSE
CYP2D6	*70		Uncertain Function	22-42523610-C-T,22-42525134-C-T,22-42525185-C-T		22-42126611-C-G,22-42127608-C-T,22-42129132-C-T,22-42129183-C-T		FALSE
CYP2D6	*71		Uncertain Function	22-42526669-C-T		22-42130667-C-T		FALSE
CYP2D6	*72		Uncertain Function	22-42523475-C-T,22-42526694-G-A		22-42127473-C-T,22-42130692-G-A		FALSE
CYP2D6	*73		Unknown Function	22-42525782-C-T		22-42129780-C-T		FALSE
CYP2D6	*74		Unknown Function	22-42525821-G-T		22-42129819-G-T		FALSE
CYP2D6	*75		Uncertain Function	22-42522748-C-T		22-42126746-C-T		FALSE
CYP2D6	*81	0	No Function	22-42524183-A-T,22-42524187-C-T,22-42524214-G-A		22-42128181-A-T,22-42128185-C-T,22-42128212-G-A		FALSE
CYP2D6	*82		Unknown Function	22-42525767-T-C,22-42525772-G-T,22-42525773-T-A,22-42525781-A-G,22-42525811-T-C,22-42525821-G-T		22-42129765-T-C,22-42129770-G-T,22-42129771-T-A,22-42129779-A-G,22-42129809-T-C,22-42129819-G-T		FALSE
CYP2D6	*83		Uncertain Function	22-42522625-G-C,22-42522626-C-T,22-42522629-A-C,22-42522635-C-G,22-42522637-T-G,22-42522638-G-A,22-42522662-T-C,22-42522665-G-C		22-42126611-C-G,22-42126623-G-C,22-42126624-C-T,22-42126627-A-C,22-42126633-C-G,22-42126635-T-G,22-42126636-G-A,22-42126660-T-C,22-42126663-G-C		FALSE
CYP2D6	*84		Uncertain Function	22-42524219-G-T		22-42128217-G-T		FALSE
CYP2D6	*85		Unknown Function	22-42522636-A-C		22-42126634-A-C		FALSE
CYP2D6	*86		Unknown Function	22-42524183-A-T,22-42524187-C-T		22-42128181-A-T,22-42128185-C-T		FALSE
CYP2D6	*87		Uncertain Function	22-42526694-G-A,22-42526780-G-A		22-42130692-G-A,22-42130778-G-A		FALSE
CYP2D6	*88		Uncertain Function	22-42525781-A-G		22-42129779-A-G		FALSE
CYP2D6	*89		Uncertain Function	22-42525115-A-G		22-42129113-A-G		FALSE
CYP2D6	*90		Uncertain Function	22-42525100-T-C		22-42129098-T-C		FALSE
CYP2D6	*91		Uncertain Function	22-42523805-C-T,22-42525058-C-G		22-42127803-C-T,22-42129056-C-G		FALSE
CYP2D6	*92	0	No Function	22-42524797-AG-A		22-42128795-AG-A		FALSE
CYP2D6	*93		Uncertain Function	22-42524274-T-G		22-42128272-T-G		FALSE
CYP2D6	*94		Uncertain Function	22-42523612-T-C,22-42526694-G-A		22-42127610-T-C,22-42130692-G-A		FALSE
CYP2D6	*95		Uncertain Function	22-42523459-C-T,22-42526694-G-A		22-42127457-C-T,22-42130692-G-A		FALSE
CYP2D6	*96	0	No Function	22-42522898-G-A		22-42126896-G-A		FALSE
CYP2D6	*97		Uncertain Function	22-42522699-G-T		22-42126697-G-T		FALSE
CYP2D6	*98		Uncertain Function	22-42522683-G-C		22-42126681-G-C		FALSE
CYP2D6	*99	0	No Function	22-42525829-C-G,22-42526694-G-A		22-42129827-C-G,22-42130692-G-A		FALSE
CYP2D6	*100	0	No Function	22-42523964-TG-T,22-42526694-G-A		22-42127962-TG-T		FALSE
CYP2D6	*101	0	No Function	22-42523847-GCACATCCGGATGTAGGATC-G,22-42526694-G-A		22-42127845-GCACATCCGGATGTAGGATC-G,22-42130692-G-A		FALSE
CYP2D6	*102		Uncertain Function	22-42525823-G-A		22-42126611-C-G,22-42127941-G-A,22-42129821-G-A		FALSE
CYP2D6	*103		Unknown Function	22-42525044-T-C,22-42525823-G-A		22-42129042-T-C,22-42129821-G-A		FALSE
CYP2D6	*104		Unknown Function	22-42525073-T-A		22-42129071-T-A		FALSE
CYP2D6	*105		Unknown Function	22-42523525-A-G		22-42127523-A-G		FALSE
CYP2D6	*106		Uncertain Function	22-42522916-C-T		22-42126914-C-T		FALSE
CYP2D6	*107		Unknown Function	22-42525134-C-T		22-42129132-C-T		FALSE
CYP2D6	*108		Unknown Function	22-42523558-T-C,22-42523567-T-C		22-42127556-T-C,22-42127565-T-C		FALSE
CYP2D6	*109		Uncertain Function	22-42523610-C-T,22-42524175-CCTT-C		22-42127608-C-T,22-42128173-CCTT-C		FALSE
CYP2D6	*110		Unknown Function	22-42522737-C-T		22-42126735-C-T		FALSE
CYP2D6	*111		Unknown Function	22-42525761-C-T		22-42129759-C-T		FALSE
CYP2D6	*112		Unknown Function	22-42522607-G-A		22-42126605-G-A		FALSE
CYP2D6	*113		Unknown Function	22-42522754-C-T		22-42126752-C-T		FALSE
CYP2D6	*114	0	No Function	22-42525035-C-T,22-42526694-G-A		22-42129033-C-T,22-42130692-G-A		FALSE
CYP2D6	*115		Unknown Function	22-42523975-T-C,22-42524175-CCTT-C		22-42127973-T-C,22-42128173-CCTT-C		FALSE
CYP2D6	*116		Unknown Function	22-42523633-C-G		22-42127631-C-G		FALSE
CYP2D6	*117		Unknown Function	22-42523613-C-T		22-42127611-C-T		FALSE
CYP2D6	*118		Unknown Function	22-42523901-T-C		22-42127899-T-C		FALSE
CYP2D6	*119		Unknown Function	22-42522613-G-C,22-42523805-C-T,22-42523943-A-G		22-42127803-C-T		FALSE
CYP2D6	*120	0	No Function	22-42526729-AG-A		22-42130727-AG-A		FALSE
CYP2D6	*121		Unknown Function	22-42525038-A-C,22-42525039-G-T,22-42525044-T-C		22-42129036-A-C,22-42129037-G-T,22-42129042-T-C		FALSE
CYP2D6	*123		Unknown Function	22-42523805-C-T,22-42523924-A-G		22-42127803-C-T,22-42127922-A-G		FALSE
CYP2D6	*124	0	No Function	22-42522982-TGA-T		22-42126980-TGA-T		FALSE
CYP2D6	*125		Unknown Function	22-42522721-C-T		22-42126719-C-T		FALSE
CYP2D6	*126		Unknown Function	22-42525136-G-A		22-42129134-G-A		FALSE
CYP2D6	*128		Unknown Function	22-42525889-A-C		22-42129887-A-C		FALSE
CYP2D6	*129	0	No Function	22-42525157-C-T		22-42129155-C-T		FALSE
CYP2D6	*130		Unknown Function	22-42524880-C-A,22-42524881-A-G		22-42128878-C-A,22-42128879-A-G		FALSE
CYP2D6	*132		Unknown Function	22-42523975-T-C,22-42526694-G-A		22-42127973-T-C,22-42130692-G-A		FALSE
CYP2D6	*133		Unknown Function	22-42523604-C-T		22-42127602-C-T		FALSE
CYP2D6	*134		Unknown Function	22-42523591-C-T		22-42127589-C-T		FALSE
CYP2D6	*135		Unknown Function	22-42522928-G-A		22-42126926-G-A		FALSE
CYP2D6	*136		Unknown Function	22-42522879-G-A		22-42126877-G-A		FALSE
CYP2D6	*137		Unknown Function	22-42522580-C-T		22-42126578-C-T		FALSE
CYP2D6	*138		Unknown Function	22-42522649-C-T,22-42523805-C-T		22-42126647-C-T,22-42127803-C-T		FALSE
CYP2D6	*140		Unknown Function	22-42524331-G-A		22-42128329-G-A		FALSE
CYP2D6	*141		Unknown Function	22-42522625-G-C,22-42522626-C-T,22-42522629-A-C,22-42522635-C-G,22-42522637-T-G,22-42522638-G-A,22-42522662-T-C,22-42522665-G-C,22-42525772-G-A		22-42126611-C-G,22-42126623-G-C,22-42126624-C-T,22-42126627-A-C,22-42126633-C-G,22-42126635-T-G,22-42126636-G-A,22-42126660-T-C,22-42126663-G-C,22-42127941-G-A,22-42129770-G-A		FALSE
CYP2D6	*142		Unknown Function	22-42526694-G-A,22-42526712-G-A		22-42130692-G-A,22-42130710-G-A		FALSE
CYP2D6	*143	0	No Function	22-42525168-A-C,22-42526763-C-T		22-42129166-A-C,22-42130761-C-T		FALSE
CYP2D6	*144		Unknown Function	22-42524353-C-T		22-42128351-C-T		FALSE
CYP2D6	*145		Unknown Function	22-42522613-G-C,22-42523943-A-G,22-42524929-T-TGGGGCGAAA		22-42128927-T-TGGGGCGAAA		FALSE
CYP3A4	*1		Normal Function					FALSE
CYP3A4	*2		Unknown Function	7-99365983-A-G		7-99768360-A-G		FALSE
CYP3A4	*3		Unknown Function	7-99358524-A-G		7-99760901-A-G		FALSE
CYP3A4	*4		Unknown Function	7-99367825-T-C		7-99770202-T-C		FALSE
CYP3A4	*5		Unknown Function	7-99365994-G-C		7-99768371-G-C		FALSE
CYP3A4	*6		Unknown Function	7-99364034-G-GT		7-99766411-G-GT		FALSE
CYP3A4	*7		Unknown Function	7-99375702-C-T		7-99778079-C-T		FALSE
CYP3A4	*8		Unknown Function	7-99367788-C-T		7-99770165-C-T		FALSE
CYP3A4	*9		Unknown Function	7-99367404-C-T		7-99769781-C-T		FALSE
CYP3A4	*10		Unknown Function	7-99367392-C-G		7-99769769-C-G		FALSE
CYP3A4	*11		Unknown Function	7-99359829-G-A		7-99762206-G-A		FALSE
CYP3A4	*12		Unknown Function	7-99359800-G-A		7-99762177-G-A		FALSE
CYP3A4	*13		Unknown Function	7-99359670-G-A		7-99762047-G-A		FALSE
CYP3A4	*14		Unknown Function	7-99381661-A-G		7-99784038-A-G		FALSE
CYP3A4	*15		Unknown Function	7-99367427-C-T		7-99769804-C-T		FALSE
CYP3A4	*16		Unknown Function	7-99366093-G-C		7-99768470-G-C		FALSE
CYP3A4	*17		Unknown Function	7-99366081-A-G		7-99768458-A-G		FALSE
CYP3A4	*18		Unknown Function	7-99361626-A-G		7-99764003-A-G		FALSE
CYP3A4	*19		Unknown Function	7-99358459-G-A		7-99760836-G-A		FALSE
CYP3A4	*20		Unknown Function	7-99355806-G-GT		7-99758183-G-GT		FALSE
CYP3A4	*21		Unknown Function	7-99361548-T-C		7-99763925-T-C		FALSE
CYP3A4	*22		Unknown Function	7-99366316-G-A		7-99768693-G-A		FALSE
CYP3A4	*23		Unknown Function	7-99367428-G-A		7-99769805-G-A		FALSE
CYP3A4	*24		Unknown Function	7-99366047-T-A		7-99768424-T-A		FALSE
CYP3A4	*26		Unknown Function	7-99364063-G-A		7-99766440-G-A		FALSE
CYP3A4	*28		Unknown Function	7-99381641-G-C		7-99784018-G-C		FALSE
CYP3A4	*29		Unknown Function	7-99367840-A-T		7-99770217-A-T		FALSE
CYP3A4	*30		Unknown Function	7-99367789-G-A		7-99770166-G-A		FALSE
CYP3A4	*31		Unknown Function	7-99361532-G-T		7-99763909-G-T		FALSE
CYP3A4	*32		Unknown Function	7-99361500-A-G		7-99763877-A-G		FALSE
CYP3A4	*33		Unknown Function	7-99359809-C-A		7-99762186-C-A		FALSE
CYP3A4	*34		Unknown Function	7-99358579-T-C		7-99760956-T-C		FALSE
CYP3A4	*35		Unknown Function	7-99381698-G-C		7-99784075-G-C		FALSE
CYP3A5	*1		Normal Function	7-99270539-C-T				FALSE
CYP3A5	*2		Unknown Function	7-99250236-G-T		7-99652613-G-T		FALSE
CYP3A5	*3		No Function			7-99672916-T-C		FALSE
CYP3A5	*4		Unknown Function	7-99262860-T-C		7-99665237-T-C		FALSE
CYP3A5	*5		Unknown Function	7-99264573-A-G		7-99666950-A-G		FALSE
CYP3A5	*6		No Function	7-99262835-C-T		7-99665212-C-T		FALSE
CYP3A5	*7		No Function	7-99250393-T-TA		7-99652770-T-TA		FALSE
CYP3A5	*8		Unknown Function	7-99273821-G-A		7-99676198-G-A		FALSE
CYP3A5	*9		Unknown Function	7-99258139-C-T		7-99660516-C-T		FALSE
CYP4F2	*1		Normal Function					FALSE
CYP4F2	*DEL		Unknown Function					TRUE
CYP4F2	*2		Unknown Function	19-16008388-A-C		19-15897578-A-C		FALSE
CYP4F2	*3		Unknown Function	19-15990431-C-T		19-15879621-C-T		FALSE
DPYD	Reference	1	Normal Function	1-98348885-G-A				FALSE
DPYD	c.1905+1G>A (*2A)	0	No Function	1-97915614-C-T		1-97450058-C-T		FALSE
DPYD	c.1898delC (*3)	0	No Function	1-97915621-TG-T		1-97450065-TG-T		FALSE
DPYD	c.1601G>A (*4)	1	Normal Function	1-97981421-C-T		1-97515865-C-T		FALSE
DPYD	c.1627A>G (*5)	1	Normal Function	1-97981395-T-C		1-97515839-T-C		FALSE
DPYD	c.2194G>A (*6)	1	Normal Function	1-97770920-C-T		1-97305364-C-T		FALSE
DPYD	c.295_298delTCAT (*7)	0	No Function	1-98205966-GATGA-G		1-97740410-GATGA-G		FALSE
DPYD	c.703C>T (*8)	0	No Function	1-98157332-G-A		1-97691776-G-A		FALSE
DPYD	c.85T>C (*9A)	1	Normal Function			1-97883329-A-G		FALSE
DPYD	c.2657G>A (*9B)	1	Normal Function	1-97564154-C-T		1-97098598-C-T		FALSE
DPYD	c.2983G>T (*10)	0	No Function	1-97544627-C-A		1-97079071-C-A		FALSE
DPYD	c.1003G>T (*11)	1	Normal Function	1-98058899-C-A		1-97593343-C-A		FALSE
DPYD	c.1156G>T (*12)	0	No Function	1-98039499-C-A		1-97573943-C-A		FALSE
DPYD	c.1679T>G (*13)	0	No Function	1-97981343-A-C		1-97515787-A-C		FALSE
DPYD	c.1129-5923C>G, c.1236G>A (HapB3)	0.5	Decreased Function	1-98039419-C-T,1-98045449-G-C		1-97573863-C-T,1-97579893-G-C		FALSE
DPYD	c.2846A>T	0.5	Decreased Function	1-97547947-T-A		1-97082391-T-A		FALSE
DPYD	c.557A>G	0.5	Decreased Function	1-98165030-T-C		1-97699474-T-C		FALSE
DPYD	c.62G>A	1	Normal Function	1-98348908-C-T		1-97883352-C-T		FALSE
DPYD	c.496A>G	1	Normal Function	1-98165091-T-C		1-97699535-T-C		FALSE
DPYD	c.1218G>A	1	Normal Function	1-98039437-C-T		1-97573881-C-T		FALSE
DPYD	c.1896T>C	1	Normal Function	1-97915624-A-G		1-97450068-A-G		FALSE
DPYD	c.46C>G	1	Normal Function	1-98348924-G-C		1-97883368-G-C		FALSE
DPYD	c.61C>T	0	No Function	1-98348909-G-A		1-97883353-G-A		FALSE
DPYD	c.313G>A	1	Normal Function	1-98205956-C-T		1-97740400-C-T		FALSE
DPYD	c.343A>G	1	Normal Function	1-98187206-T-C		1-97721650-T-C		FALSE
DPYD	c.451A>G	1	Normal Function	1-98187098-T-C		1-97721542-T-C		FALSE
DPYD	c.498G>A	1	Normal Function	1-98165089-C-T		1-97699533-C-T		FALSE
DPYD	c.601A>C	0	No Function	1-98164986-T-G		1-97699430-T-G		FALSE
DPYD	c.632A>G	0	No Function	1-98164955-T-C		1-97699399-T-C		FALSE
DPYD	c.775A>G	1	Normal Function	1-98144726-T-C		1-97679170-T-C		FALSE
DPYD	c.868A>G	0.5	Decreased Function	1-98060705-T-C		1-97595149-T-C		FALSE
DPYD	c.929T>C	1	Normal Function	1-98060644-A-G		1-97595088-A-G		FALSE
DPYD	c.934C>T	1	Normal Function	1-98060639-G-A		1-97595083-G-A		FALSE
DPYD	c.967G>A	1	Normal Function	1-98058935-C-T		1-97593379-C-T		FALSE
DPYD	c.1024G>A	0	No Function	1-98058878-C-T		1-97593322-C-T		FALSE
DPYD	c.1057C>T	0	No Function	1-98058845-G-A		1-97593289-G-A		FALSE
DPYD	c.1108A>G	1	Normal Function	1-98058794-T-C		1-97593238-T-C		FALSE
DPYD	c.1181G>T	1	Normal Function	1-98039474-C-A		1-97573918-C-A		FALSE
DPYD	c.1180C>T	1	Normal Function	1-98039475-G-A		1-97573919-G-A		FALSE
DPYD	c.1260T>A	1	Normal Function	1-98039395-A-T		1-97573839-A-T		FALSE
DPYD	c.1278G>T	1	Normal Function	1-98039377-C-A		1-97573821-C-A		FALSE
DPYD	c.1294G>A	1	Normal Function	1-98039361-C-T		1-97573805-C-T		FALSE
DPYD	c.1314T>G	0.5	Decreased Function	1-98039341-A-C		1-97573785-A-C		FALSE
DPYD	c.1349C>T	1	Normal Function	1-98015291-G-A		1-97549735-G-A		FALSE
DPYD	c.1358C>G	1	Normal Function	1-98015282-G-C		1-97549726-G-C		FALSE
DPYD	c.1403C>A	1	Normal Function	1-98015237-G-T		1-97549681-G-T		FALSE
DPYD	c.1475C>T	0	No Function	1-98015165-G-A		1-97549609-G-A		FALSE
DPYD	c.1484A>G	0	No Function	1-98015156-T-C		1-97549600-T-C		FALSE
DPYD	c.1519G>A	1	Normal Function	1-98015121-C-T		1-97549565-C-T		FALSE
DPYD	c.1543G>A	1	Normal Function	1-97981479-C-T		1-97515923-C-T		FALSE
DPYD	c.1577C>G	1	Normal Function	1-97981445-G-C		1-97515889-G-C		FALSE
DPYD	c.1615G>A	1	Normal Function	1-97981407-C-T		1-97515851-C-T		FALSE
DPYD	c.1682G>T	1	Normal Function	1-97981340-C-A		1-97515784-C-A		FALSE
DPYD	c.1775G>A	0	No Function	1-97915745-C-T		1-97450189-C-T		FALSE
DPYD	c.1774C>T	0	No Function	1-97915746-G-A		1-97450190-G-A		FALSE
DPYD	c.1777G>A	0	No Function	1-97915743-C-T		1-97450187-C-T		FALSE
DPYD	c.1796T>C	1	Normal Function	1-97915724-A-G		1-97450168-A-G		FALSE
DPYD	c.1905C>G	1	Normal Function	1-97915615-G-C		1-97450059-G-C		FALSE
DPYD	c.1906A>C	1	Normal Function	1-97848017-T-G		1-97382461-T-G		FALSE
DPYD	c.1990G>T	1	Normal Function	1-97839185-C-A		1-97373629-C-A		FALSE
DPYD	c.2021G>A	0	No Function	1-97839154-C-T		1-97373598-C-T		FALSE
DPYD	c.2161G>A	1	Normal Function	1-97771751-C-T		1-97306195-C-T		FALSE
DPYD	c.2186C>T	1	Normal Function	1-97770928-G-A		1-97305372-G-A		FALSE
DPYD	c.2195T>G	1	Normal Function	1-97770919-A-C		1-97305363-A-C		FALSE
DPYD	c.2279C>T	0.5	Decreased Function	1-97770835-G-A		1-97305279-G-A		FALSE
DPYD	c.2303C>A	1	Normal Function	1-97700547-G-T		1-97234991-G-T		FALSE
DPYD	c.2336C>A	1	Normal Function	1-97700514-G-T		1-97234958-G-T		FALSE
DPYD	c.2482G>A	1	Normal Function	1-97658765-C-T		1-97193209-C-T		FALSE
DPYD	c.2582A>G	1	Normal Function	1-97658665-T-C		1-97193109-T-C		FALSE
DPYD	c.2623A>C	1	Normal Function	1-97564188-T-G		1-97098632-T-G		FALSE
DPYD	c.2639G>T	0	No Function	1-97564172-C-A		1-97098616-C-A		FALSE
DPYD	c.2656C>T	1	Normal Function	1-97564155-G-A		1-97098599-G-A		FALSE
DPYD	c.2872A>G	0	No Function	1-97547921-T-C		1-97082365-T-C		FALSE
DPYD	c.2915A>G	1	Normal Function	1-97544695-T-C		1-97079139-T-C		FALSE
DPYD	c.2921A>T	1	Normal Function	1-97544689-T-A		1-97079133-T-A		FALSE
DPYD	c.2933A>G	0	No Function	1-97544677-T-C		1-97079121-T-C		FALSE
DPYD	c.2978T>G	1	Normal Function	1-97544632-A-C		1-97079076-A-C		FALSE
DPYD	c.2977C>T	1	Normal Function	1-97544633-G-A		1-97079077-G-A		FALSE
DPYD	c.3049G>A	1	Normal Function	1-97544561-C-T		1-97079005-C-T		FALSE
DPYD	c.3061G>C	1	Normal Function	1-97544549-C-G		1-97078993-C-G		FALSE
DPYD	c.3067C>A	1	Normal Function	1-97544543-G-T		1-97078987-G-T		FALSE
DPYD	c.525G>A	1	Normal Function	1-98165062-C-T		1-97699506-C-T		FALSE
DPYD	c.1371C>T	1	Normal Function	1-98015269-G-A		1-97549713-G-A		FALSE
G6PD	B		Class IV (Normal)					FALSE
G6PD	A		Class IV (Normal)	X-153763492-T-C		X-154535277-T-C		FALSE
G6PD	A-.202A.376G		Class III (Deficient)	X-153763492-T-C,X-153764217-C-T		X-154535277-T-C,X-154536002-C-T		FALSE
G6PD	A-.680T.376G		Class III (Deficient)	X-153762340-C-A,X-153763492-T-C		X-154534125-C-A,X-154535277-T-C		FALSE
G6PD	A-.968C.376G		Class III (Deficient)	X-153761240-A-G,X-153763492-T-C		X-154533025-A-G,X-154535277-T-C		FALSE
G6PD	Santa Maria		Class II (Deficient)	X-153762655-T-A,X-153763492-T-C		X-154534440-T-A,X-154535277-T-C		FALSE
G6PD	Sierra Leone		Class III (Deficient)	X-153763492-T-C,X-153763557-C-T		X-154535277-T-C,X-154535342-C-T		FALSE
G6PD	Canton,Taiwan-Hakka,Gifu-like,Agrigento-like		Class II (Deficient)	X-153760484-C-A		X-154532269-C-A		FALSE
G6PD	Asahi		Class III (Deficient)	X-153764217-C-T		X-154536002-C-T		FALSE
G6PD	Mediterranean,Dallas,Panama Sassari,Cagliari,Birmingham		Class II (Deficient)	X-153762634-G-A		X-154534419-G-A		FALSE
G6PD	202G>A_376A>G_1264C>G		Class I (Deficient with CNSHA)	X-153760805-G-C,X-153763492-T-C,X-153764217-C-T		X-154532590-G-C,X-154535277-T-C,X-154536002-C-T		FALSE
G6PD	Mt Sinai		Class I (Deficient with CNSHA)	X-153760910-G-A,X-153763492-T-C		X-154532695-G-A,X-154535277-T-C		FALSE
G6PD	Acrokorinthos		Class II (Deficient)	X-153763405-G-C,X-153763492-T-C		X-154535190-G-C,X-154535277-T-C		FALSE
G6PD	Ananindeua		Class II (Deficient)	X-153761337-C-T,X-153763492-T-C		X-154533122-C-T,X-154535277-T-C		FALSE
G6PD	Alhambra		Class I (Deficient with CNSHA)	X-153760889-C-G		X-154532674-C-G		FALSE
G6PD	Andalus		Class II (Deficient)	X-153760604-C-T		X-154532389-C-T		FALSE
G6PD	Beverly Hills,Genova,Iwate,Niigata,Yamaguchi		Class I (Deficient with CNSHA)	X-153760909-C-T		X-154532694-C-T		FALSE
G6PD	Cassano		Class II (Deficient)	X-153760618-C-G		X-154532403-C-G		FALSE
G6PD	Chatham		Class II (Deficient)	X-153761205-C-T		X-154532990-C-T		FALSE
G6PD	Taipei,Chinese-3		Class II (Deficient)	X-153762704-T-C		X-154534489-T-C		FALSE
G6PD	Chinese-4,Quing Yan		Class III (Deficient)	X-153763476-C-A		X-154535261-C-A		FALSE
G6PD	Coimbra Shunde		Class II (Deficient)	X-153762605-G-A		X-154534390-G-A		FALSE
G6PD	Cosenza		Class II (Deficient)	X-153760484-C-G		X-154532269-C-G		FALSE
G6PD	Fushan		Class II (Deficient)	X-153761204-G-T		X-154532989-G-T		FALSE
G6PD	Guadalajara		Class I (Deficient with CNSHA)	X-153760910-G-A		X-154532695-G-A		FALSE
G6PD	Ilesha		Class III (Deficient)	X-153763402-C-T		X-154535187-C-T		FALSE
G6PD	Iowa,Walter Reed,Springfield		Class I (Deficient with CNSHA)	X-153760913-T-C		X-154532698-T-C		FALSE
G6PD	Kaiping,Anant,Dhon,Sapporo-like,Wosera		Class II (Deficient)	X-153760472-C-T		X-154532257-C-T		FALSE
G6PD	Kalyan-Kerala,Jamnaga,Rohini		Class III (Deficient)	X-153761259-C-T		X-154533044-C-T		FALSE
G6PD	Lagosanto		Class III (Deficient)	X-153764177-C-T		X-154535962-C-T		FALSE
G6PD	Mahidol		Class III (Deficient)	X-153762710-C-T		X-154534495-C-T		FALSE
G6PD	Cincinnati		Class I (Deficient with CNSHA)	X-153761171-T-A,X-153762560-C-A		X-154532956-T-A,X-154534345-C-A		FALSE
G6PD	Metaponto		Class III (Deficient)	X-153764247-C-T		X-154536032-C-T		FALSE
G6PD	Minnesota,Marion,Gastonia,LeJeune		Class I (Deficient with CNSHA)	X-153762560-C-A		X-154534345-C-A		FALSE
G6PD	Nara		Class I (Deficient with CNSHA)	X-153761229-TGGGGTCGTCCAGGTACCCTTTGGT-T		X-154533014-TGGGGTCGTCCAGGTACCCTTTGGT-T		FALSE
G6PD	Nashville,Anaheim,Portici		Class I (Deficient with CNSHA)	X-153760891-C-T		X-154532676-C-T		FALSE
G6PD	Olomouc		Class I (Deficient with CNSHA)	X-153760928-A-G		X-154532713-A-G		FALSE
G6PD	Pawnee		Class II (Deficient)	X-153760649-C-G		X-154532434-C-G		FALSE
G6PD	Plymouth		Class I (Deficient with CNSHA)	X-153762709-C-T		X-154534494-C-T		FALSE
G6PD	Praha		Class I (Deficient with CNSHA)	X-153760903-T-C		X-154532688-T-C		FALSE
G6PD	Puerto Limon		Class I (Deficient with CNSHA)	X-153760877-C-T		X-154532662-C-T		FALSE
G6PD	Santiago		Class I (Deficient with CNSHA)	X-153762604-C-G		X-154534389-C-G		FALSE
G6PD	Santiago de Cuba,Morioka		Class I (Deficient with CNSHA)	X-153760626-C-T		X-154532411-C-T		FALSE
G6PD	Sao Borja		Class IV (Normal)	X-153763531-C-T		X-154535316-C-T		FALSE
G6PD	Shinshu		Class I (Deficient with CNSHA)	X-153762670-T-C		X-154534455-T-C		FALSE
G6PD	Sibari		Class III (Deficient)	X-153762563-T-C		X-154534348-T-C		FALSE
G6PD	Telti,Kobe		Class I (Deficient with CNSHA)	X-153760647-G-A		X-154532432-G-A		FALSE
G6PD	Tomah		Class I (Deficient with CNSHA)	X-153760916-A-G		X-154532701-A-G		FALSE
G6PD	Ube Konan		Class III (Deficient)	X-153764178-G-A		X-154535963-G-A		FALSE
G6PD	Union,Maewo,Chinese-2,Kalo		Class II (Deficient)	X-153760605-G-A		X-154532390-G-A		FALSE
G6PD	Viangchan,Jammu		Class II (Deficient)	X-153761337-C-T		X-154533122-C-T		FALSE
G6PD	West Virginia		Class I (Deficient with CNSHA)	X-153761298-C-A		X-154533083-C-A		FALSE
G6PD	Honiara		Class I (Deficient with CNSHA)	X-153760605-G-A,X-153774272-T-C		X-154532390-G-A,X-154546057-T-C		FALSE
G6PD	Sunderland		Class I (Deficient with CNSHA)	X-153774261-ATGATGATGA-ATGATGA		X-154546046-ATGATGATGA-ATGATGA		FALSE
G6PD	Kozukata		Class I (Deficient with CNSHA)	X-153764260-C-G		X-154536045-C-G		FALSE
G6PD	Amsterdam		Class I (Deficient with CNSHA)	X-153764236-CAGA-C		X-154536021-CAGA-C		FALSE
G6PD	Swansea		Class I (Deficient with CNSHA)	X-153764195-A-G		X-154535980-A-G		FALSE
G6PD	Urayasu		Class I (Deficient with CNSHA)	X-153763584-TTCT-T		X-154535369-TTCT-T		FALSE
G6PD	Vancouver		Class I (Deficient with CNSHA)	X-153762605-G-A,X-153762653-G-A,X-153763551-G-C		X-154534390-G-A,X-154534438-G-A,X-154535336-G-C		FALSE
G6PD	Volendam		Class I (Deficient with CNSHA)	X-153762683-G-A		X-154534468-G-A		FALSE
G6PD	Chikugo		Class I (Deficient with CNSHA)	X-153762662-T-A		X-154534447-T-A		FALSE
G6PD	Tsukui		Class I (Deficient with CNSHA)	X-153762633-GGAG-G		X-154534418-GGAG-G		FALSE
G6PD	Pedoplis-Ckaro		Class I (Deficient with CNSHA)	X-153762624-G-C		X-154534409-G-C		FALSE
G6PD	Harilaou		Class I (Deficient with CNSHA)	X-153762372-A-C		X-154534157-A-C		FALSE
G6PD	North Dallas		Class I (Deficient with CNSHA)	X-153762331-ATGTTGT-ATGT		X-154534116-ATGTTGT-ATGT		FALSE
G6PD	Asahikawa		Class I (Deficient with CNSHA)	X-153762325-C-T		X-154534110-C-T		FALSE
G6PD	Durham		Class I (Deficient with CNSHA)	X-153762307-T-C		X-154534092-T-C		FALSE
G6PD	Stonybrook		Class I (Deficient with CNSHA)	X-153762290-CAGTGCC-C		X-154534075-CAGTGCC-C		FALSE
G6PD	Wayne		Class I (Deficient with CNSHA)	X-153762251-G-C		X-154534036-G-C		FALSE
G6PD	Aveiro		Class I (Deficient with CNSHA)	X-153761849-C-T		X-154533634-C-T		FALSE
G6PD	Cleveland Corum		Class I (Deficient with CNSHA)	X-153761835-C-T		X-154533620-C-T		FALSE
G6PD	Lille		Class I (Deficient with CNSHA)	X-153761834-T-A		X-154533619-T-A		FALSE
G6PD	Bangkok		Class I (Deficient with CNSHA)	X-153761830-C-G		X-154533615-C-G		FALSE
G6PD	Sugao		Class I (Deficient with CNSHA)	X-153761829-G-A		X-154533614-G-A		FALSE
G6PD	La Jolla		Class I (Deficient with CNSHA)	X-153761823-A-G		X-154533608-A-G		FALSE
G6PD	Wexham		Class I (Deficient with CNSHA)	X-153761822-G-A		X-154533607-G-A		FALSE
G6PD	Piotrkow		Class I (Deficient with CNSHA)	X-153761804-A-G		X-154533589-A-G		FALSE
G6PD	Omiya		Class I (Deficient with CNSHA)	X-153761287-C-G		X-154533072-C-G		FALSE
G6PD	Manhattan		Class I (Deficient with CNSHA)	X-153761246-C-T		X-154533031-C-T		FALSE
G6PD	Rehevot		Class I (Deficient with CNSHA)	X-153761244-A-G		X-154533029-A-G		FALSE
G6PD	Villeurbanne		Class I (Deficient with CNSHA)	X-153761205-CGGTGGT-CGGT		X-154532990-CGGTGGT-CGGT		FALSE
G6PD	Torun		Class I (Deficient with CNSHA)	X-153761202-T-C		X-154532987-T-C		FALSE
G6PD	Iwatsuki		Class I (Deficient with CNSHA)	X-153760988-C-T		X-154532773-C-T		FALSE
G6PD	Serres		Class I (Deficient with CNSHA)	X-153760987-G-A		X-154532772-G-A		FALSE
G6PD	Tondela		Class I (Deficient with CNSHA)	X-153760967-CGGCCTTGCGCTCGTTCAG-C		X-154532752-CGGCCTTGCGCTCGTTCAG-C		FALSE
G6PD	Loma Linda		Class I (Deficient with CNSHA)	X-153760980-G-T		X-154532765-G-T		FALSE
G6PD	Aachen		Class I (Deficient with CNSHA)	X-153760980-G-C		X-154532765-G-C		FALSE
G6PD	Tenri		Class I (Deficient with CNSHA)	X-153760973-T-C		X-154532758-T-C		FALSE
G6PD	Montpellier		Class I (Deficient with CNSHA)	X-153760937-C-T		X-154532722-C-T		FALSE
G6PD	Calvo Mackenna		Class I (Deficient with CNSHA)	X-153760931-T-C		X-154532716-T-C		FALSE
G6PD	Riley		Class I (Deficient with CNSHA)	X-153760930-A-G		X-154532715-A-G		FALSE
G6PD	Lynwood		Class I (Deficient with CNSHA)	X-153760915-C-A		X-154532700-C-A		FALSE
G6PD	Madrid		Class I (Deficient with CNSHA)	X-153760914-G-C		X-154532699-G-C		FALSE
G6PD	Hartford		Class I (Deficient with CNSHA)	X-153760907-T-C		X-154532692-T-C		FALSE
G6PD	Krakow		Class I (Deficient with CNSHA)	X-153760894-A-G		X-154532679-A-G		FALSE
G6PD	Wisconsin		Class I (Deficient with CNSHA)	X-153760892-G-C		X-154532677-G-C		FALSE
G6PD	Bari		Class I (Deficient with CNSHA)	X-153760882-G-A		X-154532667-G-A		FALSE
G6PD	Covao do Lobo		Class I (Deficient with CNSHA)	X-153760864-G-T		X-154532649-G-T		FALSE
G6PD	Clinic		Class I (Deficient with CNSHA)	X-153760854-C-T		X-154532639-C-T		FALSE
G6PD	Utrecht		Class I (Deficient with CNSHA)	X-153760844-G-A		X-154532629-G-A		FALSE
G6PD	Suwalki		Class I (Deficient with CNSHA)	X-153760843-G-C		X-154532628-G-C		FALSE
G6PD	Riverside		Class I (Deficient with CNSHA)	X-153760841-C-A		X-154532626-C-A		FALSE
G6PD	Japan,Shinagawa		Class I (Deficient with CNSHA)	X-153760840-C-T		X-154532625-C-T		FALSE
G6PD	Kawasaki		Class I (Deficient with CNSHA)	X-153760840-C-G		X-154532625-C-G		FALSE
G6PD	Munich		Class I (Deficient with CNSHA)	X-153760838-T-C		X-154532623-T-C		FALSE
G6PD	Georgia		Class I (Deficient with CNSHA)	X-153760785-G-T		X-154532570-G-T		FALSE
G6PD	Sumare		Class I (Deficient with CNSHA)	X-153760673-A-C		X-154532458-A-C		FALSE
G6PD	Harima		Class I (Deficient with CNSHA)	X-153760607-A-T		X-154532392-A-T		FALSE
G6PD	Figuera da Foz		Class I (Deficient with CNSHA)	X-153760494-C-G		X-154532279-C-G		FALSE
G6PD	Amiens		Class I (Deficient with CNSHA)	X-153760493-T-A		X-154532278-T-A		FALSE
G6PD	Bangkok Noi		Class I (Deficient with CNSHA)	X-153760261-A-C,X-153760484-C-A		X-154532046-A-C,X-154532269-C-A		FALSE
G6PD	Fukaya		Class I (Deficient with CNSHA)	X-153760301-C-T		X-154532086-C-T		FALSE
G6PD	Campinas		Class I (Deficient with CNSHA)	X-153760300-C-A		X-154532085-C-A		FALSE
G6PD	Buenos Aires		Class I (Deficient with CNSHA)	X-153760298-G-A		X-154532083-G-A		FALSE
G6PD	Arakawa		Class I (Deficient with CNSHA)	X-153760297-G-A		X-154532082-G-A		FALSE
G6PD	Brighton		Class I (Deficient with CNSHA)	X-153760272-CTTC-C		X-154532057-CTTC-C		FALSE
G6PD	Kamogawa		Class II (Deficient)	X-153764250-G-A		X-154536035-G-A		FALSE
G6PD	Costanzo		Class II (Deficient)	X-153764240-A-G		X-154536025-A-G		FALSE
G6PD	Amazonia		Class II (Deficient)	X-153764234-G-T		X-154536019-G-T		FALSE
G6PD	Songklanagarind		Class II (Deficient)	X-153764223-A-T		X-154536008-A-T		FALSE
G6PD	Hechi		Class II (Deficient)	X-153761337-C-T,X-153764217-C-T		X-154533122-C-T,X-154536002-C-T		FALSE
G6PD	Namouru		Class II (Deficient)	X-153764211-A-G		X-154535996-A-G		FALSE
G6PD	Bao Loc		Class II (Deficient)	X-153763516-A-G		X-154535301-A-G		FALSE
G6PD	Crispim		Class II (Deficient)	X-153763484-G-A,X-153763485-A-G,X-153763489-C-A,X-153763493-C-A		X-154535269-G-A,X-154535270-A-G,X-154535274-C-A,X-154535278-C-A		FALSE
G6PD	Vanua Lava		Class II (Deficient)	X-153763485-A-G		X-154535270-A-G		FALSE
G6PD	Valladolid		Class II (Deficient)	X-153763462-G-A		X-154535247-G-A		FALSE
G6PD	Belem		Class II (Deficient)	X-153763459-G-A		X-154535244-G-A		FALSE
G6PD	Liuzhou		Class II (Deficient)	X-153763426-C-T		X-154535211-C-T		FALSE
G6PD	Shenzen		Class II (Deficient)	X-153763395-C-T		X-154535180-C-T		FALSE
G6PD	Toledo		Class II (Deficient)	X-153762701-G-A		X-154534486-G-A		FALSE
G6PD	Naone		Class II (Deficient)	X-153762700-C-T		X-154534485-C-T		FALSE
G6PD	Nankang		Class II (Deficient)	X-153762680-A-G		X-154534465-A-G		FALSE
G6PD	Miaoli		Class II (Deficient)	X-153762678-G-C		X-154534463-G-C		FALSE
G6PD	Nilgiri		Class II (Deficient)	X-153762604-C-T		X-154534389-C-T		FALSE
G6PD	Radlowo		Class II (Deficient)	X-153762341-G-A		X-154534126-G-A		FALSE
G6PD	Roubaix		Class II (Deficient)	X-153761844-C-G		X-154533629-C-G		FALSE
G6PD	Haikou		Class II (Deficient)	X-153761820-T-C		X-154533605-T-C		FALSE
G6PD	Chinese-1		Class II (Deficient)	X-153761820-T-A		X-154533605-T-A		FALSE
G6PD	Mizushima		Class II (Deficient)	X-153761807-T-C		X-154533592-T-C		FALSE
G6PD	Osaka		Class II (Deficient)	X-153761802-G-A		X-154533587-G-A		FALSE
G6PD	Seoul		Class II (Deficient)	X-153761292-C-T		X-154533077-C-T		FALSE
G6PD	Ludhiana		Class II (Deficient)	X-153761279-C-T		X-154533064-C-T		FALSE
G6PD	Partenope		Class II (Deficient)	X-153761017-C-A		X-154532802-C-A		FALSE
G6PD	Ierapetra		Class II (Deficient)	X-153761012-G-A		X-154532797-G-A		FALSE
G6PD	Anadia		Class II (Deficient)	X-153760876-T-C		X-154532661-T-C		FALSE
G6PD	Abeno		Class II (Deficient)	X-153760849-T-G		X-154532634-T-G		FALSE
G6PD	Surabaya		Class II (Deficient)	X-153760674-C-T		X-154532459-C-T		FALSE
G6PD	S. Antioco		Class II (Deficient)	X-153760623-T-C		X-154532408-T-C		FALSE
G6PD	Hermoupolis		Class II (Deficient)	X-153760605-G-A,X-153760618-C-G		X-154532390-G-A,X-154532403-C-G		FALSE
G6PD	Flores		Class II (Deficient)	X-153760473-G-T		X-154532258-G-T		FALSE
G6PD	Sinnai		Class III (Deficient)	X-153774337-C-A		X-154546122-C-A		FALSE
G6PD	Lages		Class III (Deficient)	X-153774331-C-T		X-154546116-C-T		FALSE
G6PD	Gaohe		Class III (Deficient)	X-153774276-T-C		X-154546061-T-C		FALSE
G6PD	Rignano		Class III (Deficient)	X-153764384-C-T		X-154536169-C-T		FALSE
G6PD	Orissa		Class III (Deficient)	X-153764383-G-C		X-154536168-G-C		FALSE
G6PD	Aures		Class III (Deficient)	X-153764371-A-G		X-154536156-A-G		FALSE
G6PD	Kambos		Class III (Deficient)	X-153764366-G-A		X-154536151-G-A		FALSE
G6PD	Palestrina		Class III (Deficient)	X-153764249-C-T		X-154536034-C-T		FALSE
G6PD	Musashino		Class III (Deficient)	X-153764234-G-A		X-154536019-G-A		FALSE
G6PD	Murcia Oristano		Class III (Deficient)	X-153764210-T-C		X-154535995-T-C		FALSE
G6PD	Guangzhou		Class III (Deficient)	X-153763594-G-A		X-154535379-G-A		FALSE
G6PD	Hammersmith		Class III (Deficient)	X-153763545-A-T		X-154535330-A-T		FALSE
G6PD	Salerno Pyrgos		Class III (Deficient)	X-153763485-A-C		X-154535270-A-C		FALSE
G6PD	Tokyo,Fukushima		Class I (Deficient with CNSHA)	X-153760823-C-T		X-154532608-C-T		FALSE
G6PD	Malaga		Class III (Deficient)	X-153762655-T-A		X-154534440-T-A		FALSE
G6PD	Mexico City		Class III (Deficient)	X-153762340-C-T		X-154534125-C-T		FALSE
G6PD	Nanning		Class III (Deficient)	X-153762317-G-A		X-154534102-G-A		FALSE
G6PD	Seattle,Lodi,Modena,Ferrara-II,Athens-like		Class III (Deficient)	X-153761811-C-G		X-154533596-C-G		FALSE
G6PD	Bajo Maumere		Class III (Deficient)	X-153761811-C-A		X-154533596-C-A		FALSE
G6PD	Montalbano		Class III (Deficient)	X-153761801-C-T		X-154533586-C-T		FALSE
G6PD	Chinese-5		Class III (Deficient)	X-153761184-G-A		X-154532969-G-A		FALSE
G6PD	G6PDNice		Class III (Deficient)	X-153760480-C-G		X-154532265-C-G		FALSE
G6PD	Kamiube,Keelung		Class III (Deficient)	X-153760473-G-A		X-154532258-G-A		FALSE
G6PD	Neapolis		Class III (Deficient)	X-153760460-G-C		X-154532245-G-C		FALSE
G6PD	Split		Class III (Deficient)	X-153760418-G-C		X-154532203-G-C		FALSE
G6PD	No name		Unknown Function	X-153774346-G-A		X-154546131-G-A		FALSE
G6PD	Gidra		Unknown Function	X-153774261-A-G		X-154546046-A-G		FALSE
G6PD	Cairo		Unknown Function	X-153763464-T-G		X-154535249-T-G		FALSE
G6PD	Gond		Unknown Function	X-153763391-C-G		X-154535176-C-G		FALSE
G6PD	Dagua		Unknown Function	X-153762602-T-C		X-154534387-T-C		FALSE
G6PD	Papua		Unknown Function	X-153761806-G-T		X-154533591-G-T		FALSE
G6PD	Yunan		Unknown Function	X-153760479-C-T		X-154532264-C-T		FALSE
G6PD	Laibin		Unknown Function	X-153760446-T-G		X-154532231-T-G		FALSE
G6PD	Insuli		Class IV (Normal)	X-153761219-C-T		X-154533004-C-T		FALSE
G6PD	Mira d'Aire		Class IV (Normal)	X-153761160-C-G		X-154532945-C-G		FALSE
G6PD	Farroupilha		Class II (Deficient)	X-153761231-G-T		X-154533016-G-T		FALSE
GSTM1	*A		Normal Function					FALSE
GSTM1	*0		No Function					TRUE
GSTM1	*B		Unknown Function	1-110233138-G-C		1-109690516-G-C		FALSE
GSTP1	*A		Normal Function					FALSE
GSTP1	*B		Unknown Function	11-67352689-A-G		11-67585218-A-G		FALSE
GSTP1	*C		Unknown Function	11-67352689-A-G,11-67353579-C-T		11-67585218-A-G,11-67586108-C-T		FALSE
GSTP1	*D		Unknown Function	11-67353579-C-T		11-67586108-C-T		FALSE
IFNL3	Reference		Favorable Response					FALSE
IFNL3	rs12979860		Unfavorable Response	19-39738787-C-T		19-39248147-C-T		FALSE
IFNL3	rs8099917		Unknown Function	19-39743165-T-G		19-39252525-T-G		FALSE
IFNL3	rs12980275		Unknown Function	19-39731783-A-G		19-39241143-A-G		FALSE
NAT1	*4		Normal Function					FALSE
NAT1	*11		Unknown Function	8-18080196-T-G		8-18222687-T-G		FALSE
NAT1	*14		Unknown Function	8-18080116-G-A		8-18222607-G-A		FALSE
NAT1	*15		Unknown Function	8-18080115-C-T		8-18222606-C-T		FALSE
NAT1	*17		Unknown Function	8-18079746-C-T		8-18222237-C-T		FALSE
NAT1	*19		Unknown Function	8-18079653-C-T		8-18222144-C-T		FALSE
NAT1	*21		Unknown Function	8-18080169-A-G		8-18222660-A-G		FALSE
NAT1	*22		Unknown Function	8-18080308-A-T		8-18222799-A-T		FALSE
NAT1	*24		Unknown Function	8-18080337-G-A		8-18222828-G-A		FALSE
NAT1	*25		Unknown Function	8-18080343-A-G		8-18222834-A-G		FALSE
NAT1	*30		Unknown Function	8-18080001-G-A		8-18222492-G-A		FALSE
NAT2	*4		Normal Function	8-18258316-G-A		8-18400806-G-A		FALSE
NAT2	*5		Unknown Function	8-18257854-T-C		8-18400344-T-C		FALSE
NAT2	*6		Unknown Function	8-18258103-G-A		8-18400593-G-A		FALSE
NAT2	*7		Unknown Function	8-18258370-G-A		8-18400860-G-A		FALSE
NAT2	*10		Unknown Function	8-18258012-G-A		8-18400502-G-A		FALSE
NAT2	*11		Unknown Function	8-18257994-C-T		8-18400484-C-T		FALSE
NAT2	*12		Unknown Function					FALSE
NAT2	*13		Unknown Function	8-18257795-C-T		8-18400285-C-T		FALSE
NAT2	*14		Unknown Function	8-18257704-G-A		8-18400194-G-A		FALSE
NAT2	*17		Unknown Function	8-18257947-A-C		8-18400437-A-C		FALSE
NAT2	*18		Unknown Function	8-18258358-A-C		8-18400848-A-C		FALSE
NAT2	*19		Unknown Function	8-18257703-C-T		8-18400193-C-T		FALSE
NAT2	*20		Unknown Function	8-18258113-A-G		8-18400603-A-G		FALSE
NAT2	*21		Unknown Function	8-18257971-C-T		8-18400461-C-T		FALSE
NAT2	*22		Unknown Function	8-18258122-G-T		8-18400612-G-T		FALSE
NAT2	*23		Unknown Function	8-18257583-T-A		8-18400073-T-A		FALSE
NAT2	*24		Unknown Function	8-18257916-C-G		8-18400406-C-G		FALSE
NAT2	*25		Unknown Function	8-18258178-T-G		8-18400668-T-G		FALSE
NUDT15	*1		Normal Function					FALSE
NUDT15	*2		No Function	13-48611918-A-AGGAGTC,13-48619855-C-T		13-48037782-A-AGGAGTC,13-48045719-C-T		FALSE
NUDT15	*3		No Function	13-48619855-C-T		13-48045719-C-T		FALSE
NUDT15	*4		Uncertain Function	13-48619856-G-A		13-48045720-G-A		FALSE
NUDT15	*5		Uncertain Function	13-48611934-G-A		13-48037798-G-A		FALSE
NUDT15	*6		Uncertain Function	13-48611918-A-AGGAGTC		13-48037782-A-AGGAGTC		FALSE
NUDT15	*7		Uncertain Function	13-48611983-G-C		13-48037847-G-C		FALSE
NUDT15	*8		Uncertain Function	13-48611985-A-G		13-48037849-A-G		FALSE
NUDT15	*9		No Function	13-48611918-AGGAGTC-A		13-48037782-AGGAGTC-A		FALSE
NUDT15	*10		Uncertain Function	13-48611884-T-C		13-48037748-T-C		FALSE
NUDT15	*11		Uncertain Function	13-48612021-G-A		13-48037885-G-A		FALSE
NUDT15	*12		Uncertain Function	13-48612038-C-G		13-48037902-C-G		FALSE
NUDT15	*13		Uncertain Function	13-48615239-T-TG		13-48041103-T-TG		FALSE
NUDT15	*14		Uncertain Function	13-48611961-C-CGCGG		13-48037825-C-CGCGG		FALSE
NUDT15	*15		Uncertain Function	13-48619907-T-A		13-48045771-T-A		FALSE
NUDT15	*16		Uncertain Function	13-48611970-C-T		13-48037834-C-T		FALSE
NUDT15	*17		Uncertain Function	13-48615249-G-T		13-48041113-G-T		FALSE
NUDT15	*18		Uncertain Function	13-48615113-GA-G		13-48040977-GA-G		FALSE
NUDT15	*19		Uncertain Function	13-48611885-G-C		13-48037749-G-C		FALSE
NUDT15	*20		Uncertain Function	13-48619826-C-G		13-48045690-C-G		FALSE
RYR1	Reference		Normal Function					FALSE
RYR1	c.103T>C		Malignant Hyperthermia Associated	19-38931442-T-C		19-38440802-T-C		FALSE
RYR1	c.130C>T		Malignant Hyperthermia Associated	19-38931469-C-T		19-38440829-C-T		FALSE
RYR1	c.487C>T		Malignant Hyperthermia Associated	19-38934851-C-T		19-38444211-C-T		FALSE
RYR1	c.488G>T		Malignant Hyperthermia Associated	19-38934852-G-T		19-38444212-G-T		FALSE
RYR1	c.742G>A		Malignant Hyperthermia Associated	19-38937350-G-A		19-38446710-G-A		FALSE
RYR1	c.742G>C		Malignant Hyperthermia Associated	19-38937350-G-C		19-38446710-G-C		FALSE
RYR1	c.982C>T		Malignant Hyperthermia Associated	19-38939313-C-T		19-38448673-C-T		FALSE
RYR1	c.1021G>A		Malignant Hyperthermia Associated	19-38939352-G-A		19-38448712-G-A		FALSE
RYR1	c.1021G>C		Malignant Hyperthermia Associated	19-38939352-G-C		19-38448712-G-C		FALSE
RYR1	c.1201C>T		Malignant Hyperthermia Associated	19-38942482-C-T		19-38451842-C-T		FALSE
RYR1	c.1209C>G		Malignant Hyperthermia Associated	19-38942490-C-G		19-38451850-C-G		FALSE
RYR1	c.1565A>C		Malignant Hyperthermia Associated	19-38945999-A-C		19-38455359-A-C		FALSE
RYR1	c.1589G>A		Uncertain Function	19-38946103-G-A		19-38455463-G-A		FALSE
RYR1	c.1597C>T		Malignant Hyperthermia Associated	19-38946111-C-T		19-38455471-C-T		FALSE
RYR1	c.1598G>A		Uncertain Function	19-38946112-G-A		19-38455472-G-A		FALSE
RYR1	c.1654C>T		Malignant Hyperthermia Associated	19-38946168-C-T		19-38455528-C-T		FALSE
RYR1	c.1840C>T		Malignant Hyperthermia Associated	19-38948185-C-T		19-38457545-C-T		FALSE
RYR1	c.1841G>T		Malignant Hyperthermia Associated	19-38948186-G-T		19-38457546-G-T		FALSE
RYR1	c.6487C>T		Malignant Hyperthermia Associated	19-38985204-C-T		19-38494564-C-T		FALSE
RYR1	c.6488G>A		Malignant Hyperthermia Associated	19-38985205-G-A		19-38494565-G-A		FALSE
RYR1	c.6502G>A		Malignant Hyperthermia Associated	19-38985219-G-A		19-38494579-G-A		FALSE
RYR1	c.6617C>G		Malignant Hyperthermia Associated	19-38986923-C-G		19-38496283-C-G		FALSE
RYR1	c.6617C>T		Malignant Hyperthermia Associated	19-38986923-C-T		19-38496283-C-T		FALSE
RYR1	c.7007G>A		Malignant Hyperthermia Associated	19-38989863-G-A		19-38499223-G-A		FALSE
RYR1	c.7039_7041delGAG		Malignant Hyperthermia Associated	19-38990284-TGGA-T		19-38499644-TGGA-T		FALSE
RYR1	c.7048G>A		Malignant Hyperthermia Associated	19-38990295-G-A		19-38499655-G-A		FALSE
RYR1	c.7063C>T		Malignant Hyperthermia Associated	19-38990310-C-T		19-38499670-C-T		FALSE
RYR1	c.7124G>C		Malignant Hyperthermia Associated	19-38990371-G-C		19-38499731-G-C		FALSE
RYR1	c.7282G>A		Malignant Hyperthermia Associated	19-38990615-G-A		19-38499975-G-A		FALSE
RYR1	c.7300G>A		Malignant Hyperthermia Associated	19-38990633-G-A		19-38499993-G-A		FALSE
RYR1	c.7304G>A		Malignant Hyperthermia Associated	19-38990637-G-A		19-38499997-G-A		FALSE
RYR1	c.7354C>T		Malignant Hyperthermia Associated	19-38991276-C-T		19-38500636-C-T		FALSE
RYR1	c.7360C>T		Malignant Hyperthermia Associated	19-38991282-C-T		19-38500642-C-T		FALSE
RYR1	c.7361G>A		Malignant Hyperthermia Associated	19-38991283-G-A		19-38500643-G-A		FALSE
RYR1	c.7372C>T		Malignant Hyperthermia Associated	19-38991294-C-T		19-38500654-C-T		FALSE
RYR1	c.7373G>A		Malignant Hyperthermia Associated	19-38991295-G-A		19-38500655-G-A		FALSE
RYR1	c.7522C>G		Malignant Hyperthermia Associated	19-38991538-C-G		19-38500898-C-G		FALSE
RYR1	c.7522C>T		Malignant Hyperthermia Associated	19-38991538-C-T		19-38500898-C-T		FALSE
RYR1	c.7523G>A		Malignant Hyperthermia Associated	19-38991539-G-A		19-38500899-G-A		FALSE
RYR1	c.9310G>A		Malignant Hyperthermia Associated	19-39002961-G-A		19-38512321-G-A		FALSE
RYR1	c.11969G>T		Malignant Hyperthermia Associated	19-39034472-G-T		19-38543832-G-T		FALSE
RYR1	c.14387A>G		Malignant Hyperthermia Associated	19-39070644-A-G		19-38580004-A-G		FALSE
RYR1	c.14477C>T		Malignant Hyperthermia Associated	19-39070734-C-T		19-38580094-C-T		FALSE
RYR1	c.14497C>T		Malignant Hyperthermia Associated	19-39070754-C-T		19-38580114-C-T		FALSE
RYR1	c.14512C>G		Malignant Hyperthermia Associated	19-39071010-C-G		19-38580370-C-G		FALSE
RYR1	c.14545G>A		Malignant Hyperthermia Associated	19-39071043-G-A		19-38580403-G-A		FALSE
RYR1	c.14582G>A		Malignant Hyperthermia Associated	19-39071080-G-A		19-38580440-G-A		FALSE
RYR1	c.14693T>C		Malignant Hyperthermia Associated	19-39075629-T-C		19-38584989-T-C		FALSE
SLCO1B1	*1		Normal Function					FALSE
SLCO1B1	*2		Uncertain Function	12-21325716-T-C		12-21172782-T-C		FALSE
SLCO1B1	*3		Uncertain Function	12-21327529-T-C,12-21329817-A-G		12-21174595-T-C,12-21176883-A-G		FALSE
SLCO1B1	*4		Uncertain Function	12-21329813-C-A		12-21176879-C-A		FALSE
SLCO1B1	*5		No Function	12-21331549-T-C		12-21178615-T-C		FALSE
SLCO1B1	*6		Uncertain Function	12-21353529-T-C		12-21200595-T-C		FALSE
SLCO1B1	*7		Uncertain Function	12-21355583-A-G		12-21202649-A-G		FALSE
SLCO1B1	*8		Uncertain Function	12-21358855-A-G		12-21205921-A-G		FALSE
SLCO1B1	*9		No Function	12-21358933-G-C		12-21205999-G-C		FALSE
SLCO1B1	*10		Uncertain Function	12-21392011-A-G		12-21239077-A-G		FALSE
SLCO1B1	*11		Uncertain Function	12-21392047-A-G		12-21239113-A-G		FALSE
SLCO1B1	*12		Uncertain Function	12-21325716-T-C,12-21392011-A-G		12-21172782-T-C,12-21239077-A-G		FALSE
SLCO1B1	*13		Uncertain Function	12-21327529-T-C,12-21329817-A-G,12-21392047-A-G		12-21174595-T-C,12-21176883-A-G,12-21239113-A-G		FALSE
SLCO1B1	*14		Increased Function	12-21329738-A-G,12-21329813-C-A		12-21176804-A-G,12-21176879-C-A		FALSE
SLCO1B1	*15		No Function	12-21329738-A-G,12-21331549-T-C		12-21176804-A-G,12-21178615-T-C		FALSE
SLCO1B1	*16		Uncertain Function	12-21329802-A-G		12-21176868-A-G		FALSE
SLCO1B1	*19		Uncertain Function	12-21391976-A-C		12-21239042-A-C		FALSE
SLCO1B1	*20		Increased Function	12-21329738-A-G,12-21391976-A-C		12-21176804-A-G,12-21239042-A-C		FALSE
SLCO1B1	*23		No Function	12-21325710-G-A		12-21172776-G-A		FALSE
SLCO1B1	*24		Uncertain Function	12-21329738-A-G,12-21349885-A-G		12-21176804-A-G,12-21196951-A-G		FALSE
SLCO1B1	*25		Uncertain Function	12-21329738-A-G,12-21329813-C-A,12-21349885-A-G,12-21349910-G-A		12-21176804-A-G,12-21176879-C-A,12-21196951-A-G,12-21196976-G-A		FALSE
SLCO1B1	*26		Uncertain Function	12-21355598-G-A		12-21202664-G-A		FALSE
SLCO1B1	*27		Uncertain Function	12-21329738-A-G,12-21355489-C-G		12-21176804-A-G,12-21202555-C-G		FALSE
SLCO1B1	*28		Uncertain Function	12-21329738-A-G,12-21349885-A-G,12-21349910-G-A		12-21176804-A-G,12-21196951-A-G,12-21196976-G-A		FALSE
SLCO1B1	*29		Uncertain Function	12-21329738-A-G,12-21392092-C-T		12-21176804-A-G,12-21239158-C-T		FALSE
SLCO1B1	*30		Uncertain Function	12-21329738-A-G,12-21331891-A-G		12-21176804-A-G,12-21178957-A-G		FALSE
SLCO1B1	*31		No Function	12-21329738-A-G,12-21358933-G-C		12-21176804-A-G,12-21205999-G-C		FALSE
SLCO1B1	*32		Uncertain Function	12-21329738-A-G,12-21329813-C-A,12-21349885-A-G		12-21176804-A-G,12-21176879-C-A,12-21196951-A-G		FALSE
SLCO1B1	*33		Uncertain Function	12-21325668-C-T,12-21329738-A-G,12-21349885-A-G,12-21349910-G-A		12-21172734-C-T,12-21176804-A-G,12-21196951-A-G,12-21196976-G-A		FALSE
SLCO1B1	*34		Uncertain Function	12-21392079-C-T		12-21239145-C-T		FALSE
SLCO1B1	*36		Uncertain Function	12-21355487-T-G		12-21202553-T-G		FALSE
SLCO1B1	*37		Normal Function	12-21329738-A-G		12-21176804-A-G		FALSE
SLCO1B1	*38		Uncertain Function	12-21329805-G-A		12-21176871-G-A		FALSE
SLCO1B1	*39		Uncertain Function	12-21329738-A-G,12-21349909-C-T		12-21176804-A-G,12-21196975-C-T		FALSE
SLCO1B1	*40		Uncertain Function	12-21331549-T-C,12-21391976-A-C		12-21178615-T-C,12-21239042-A-C		FALSE
SLCO1B1	*41		Uncertain Function	12-21329832-G-T		12-21176898-G-T		FALSE
SLCO1B1	*42		Uncertain Function	12-21329738-A-G,12-21331546-A-G		12-21176804-A-G,12-21178612-A-G		FALSE
SLCO1B1	*43		Uncertain Function	12-21329738-A-G,12-21329813-C-A,12-21349885-A-G,12-21358965-A-G		12-21176804-A-G,12-21176879-C-A,12-21196951-A-G,12-21206031-A-G		FALSE
SLCO1B1	*44		Uncertain Function	12-21329738-A-G,12-21349885-A-G,12-21358965-A-G		12-21176804-A-G,12-21196951-A-G,12-21206031-A-G		FALSE
SLCO1B1	*45		Unknown Function	12-21375289-C-T		12-21222355-C-T		FALSE
SLCO1B1	*46		No Function	12-21329738-A-G,12-21331549-T-C,12-21375289-C-T		12-21176804-A-G,12-21178615-T-C,12-21222355-C-T		FALSE
SLCO1B1	*47		No Function	12-21329738-A-G,12-21331549-T-C,12-21353478-C-G		12-21176804-A-G,12-21178615-T-C,12-21200544-C-G		FALSE
SLCO1B1	*48		No Function					TRUE
SLCO1B1	*49		No Function					TRUE
TPMT	*1		Normal Function					FALSE
TPMT	*2		No Function	6-18143955-C-G		6-18143724-C-G		FALSE
TPMT	*3A		No Function	6-18130918-T-C,6-18139228-C-T		6-18130687-T-C,6-18138997-C-T		FALSE
TPMT	*3B		No Function	6-18139228-C-T		6-18138997-C-T		FALSE
TPMT	*3C		No Function	6-18130918-T-C		6-18130687-T-C		FALSE
TPMT	*4		No Function	6-18131012-C-T		6-18130781-C-T		FALSE
TPMT	*5		Uncertain Function	6-18148141-A-G		6-18147910-A-G		FALSE
TPMT	*6		Uncertain Function	6-18134076-T-A		6-18133845-T-A		FALSE
TPMT	*7		Uncertain Function	6-18130956-A-C		6-18130725-A-C		FALSE
TPMT	*8		Uncertain Function	6-18130993-C-T		6-18130762-C-T		FALSE
TPMT	*9		Uncertain Function	6-18143837-T-G		6-18143606-T-G		FALSE
TPMT	*10		Uncertain Function	6-18139258-C-G		6-18139027-C-G		FALSE
TPMT	*11		No Function	6-18139920-C-T		6-18139689-C-T		FALSE
TPMT	*12		Uncertain Function	6-18139941-G-A		6-18139710-G-A		FALSE
TPMT	*13		Uncertain Function	6-18149276-T-A		6-18149045-T-A		FALSE
TPMT	*14		No Function	6-18149358-T-C		6-18149127-T-C		FALSE
TPMT	*15		No Function	6-18134121-C-T		6-18133890-C-T		FALSE
TPMT	*16		Uncertain Function	6-18139200-C-T		6-18138969-C-T		FALSE
TPMT	*17		Uncertain Function	6-18149235-G-C		6-18149004-G-C		FALSE
TPMT	*18		Uncertain Function	6-18148076-C-T		6-18147845-C-T		FALSE
TPMT	*19		Uncertain Function	6-18143828-T-G		6-18143597-T-G		FALSE
TPMT	*20		Uncertain Function	6-18130925-T-C		6-18130694-T-C		FALSE
TPMT	*21		Uncertain Function	6-18148082-G-C		6-18147851-G-C		FALSE
TPMT	*22		Uncertain Function	6-18139200-C-G		6-18138969-C-G		FALSE
TPMT	*23		No Function	6-18134115-G-C		6-18133884-G-C		FALSE
TPMT	*24		Uncertain Function	6-18134078-C-A		6-18133847-C-A		FALSE
TPMT	*25		Uncertain Function	6-18131003-A-G		6-18130772-A-G		FALSE
TPMT	*26		Uncertain Function	6-18132367-A-G		6-18132136-A-G		FALSE
TPMT	*27		Uncertain Function	6-18143874-A-C		6-18143643-A-C		FALSE
TPMT	*28		Uncertain Function	6-18143844-C-G		6-18143613-C-G		FALSE
TPMT	*29		No Function	6-18149357-A-G		6-18149126-A-G		FALSE
TPMT	*30		Unknown Function	6-18149253-C-T		6-18149022-C-T		FALSE
TPMT	*31		Uncertain Function	6-18132378-A-G		6-18132147-A-G		FALSE
TPMT	*32		Uncertain Function	6-18143853-C-T		6-18143622-C-T		FALSE
TPMT	*33		Uncertain Function	6-18139201-G-A		6-18138970-G-A		FALSE
TPMT	*34		Uncertain Function	6-18143949-G-A		6-18143718-G-A		FALSE
TPMT	*35		Unknown Function	6-18148087-A-G		6-18147856-A-G		FALSE
TPMT	*36		Unknown Function	6-18132394-C-T		6-18132163-C-T		FALSE
TPMT	*37		Uncertain Function	6-18130989-A-T		6-18130758-A-T		FALSE
TPMT	*38		Unknown Function	6-18134101-A-G		6-18133870-A-G		FALSE
TPMT	*39		Uncertain Function	6-18148069-G-A		6-18147838-G-A		FALSE
TPMT	*40		Uncertain Function	6-18130960-C-T		6-18130729-C-T		FALSE
TPMT	*41		No Function	6-18130918-T-G		6-18130687-T-G		FALSE
TPMT	*42		Unknown Function	6-18149263-C-CT		6-18149032-C-CT		FALSE
TPMT	*43		Unknown Function	6-18143931-C-T,6-18143959-C-A		6-18143700-C-T,6-18143728-C-A		FALSE
TPMT	*44		Unknown Function	6-18134118-T-C		6-18133887-T-C		FALSE
UGT1A1	*1		Normal Function					FALSE
UGT1A1	*6		Decreased Function	2-234669144-G-A		2-233760498-G-A		FALSE
UGT1A1	*27		Decreased Function	2-234669619-C-A		2-233760973-C-A		FALSE
UGT1A1	*28		Decreased Function	2-234668879-C-CAT	2-234668570-C-T	2-233760233-C-CAT	2-233759924-C-T	FALSE
UGT1A1	*36		Increased Function	2-234668879-CAT-C		2-233760233-CAT-C		FALSE
UGT1A1	*37		Decreased Function	2-234668879-C-CATAT	2-234668570-C-T	2-233760233-C-CATAT	2-233759924-C-T	FALSE
UGT1A1	*80		Unknown Function	2-234668570-C-T		2-233759924-C-T		FALSE
UGT1A1	*80+*28		Decreased Function	2-234668570-C-T,2-234668879-C-CAT		2-233759924-C-T,2-233760233-C-CAT		FALSE
UGT1A1	*80+*37		Decreased Function	2-234668570-C-T,2-234668879-C-CATAT		2-233759924-C-T,2-233760233-C-CATAT		FALSE
UGT1A4	*1		Normal Function					FALSE
UGT1A4	*2		Unknown Function	2-234627536-C-A		2-233718890-C-A		FALSE
UGT1A4	*3A		Decreased Function	2-234627248-C-T,2-234627304-G-A,2-234627608-T-G		2-233718602-C-T,2-233718658-G-A,2-233718962-T-G		FALSE
UGT1A4	*3B		Decreased Function	2-234627608-T-G		2-233718962-T-G		FALSE
UGT1A4	*4		Unknown Function	2-234627497-C-T		2-233718851-C-T		FALSE
UGT1A4	*5		Unknown Function	2-234627592-CA-C	2-234627608-T-G	2-233718946-CA-C	2-233718962-T-G	FALSE
UGT1A4	*6		Unknown Function	2-234627639-CG-C	2-234627791-A-G	2-233718993-CG-C	2-233719145-A-G	FALSE
UGT1A4	*7		Unknown Function	2-234627248-C-T,2-234627304-G-A,2-234627608-T-G,2-234627737-C-T,2-234627914-T-C,2-234628270-G-A,2-234628376-C-T		2-233718602-C-T,2-233718658-G-A,2-233718962-T-G,2-233719091-C-T,2-233719268-T-C,2-233719624-G-A,2-233719730-C-T		FALSE
UGT1A4	*8		Unknown Function	2-234628334-G-T		2-233719688-G-T		FALSE
UGT1A4	*S1		Unknown Function					TRUE
UGT1A4	*S2		Unknown Function					TRUE
UGT1A4	*S3		Unknown Function					TRUE
UGT2B15	*1		Normal Function	4-69536084-A-C		4-68670366-A-C		FALSE
UGT2B15	*2		Unknown Function					FALSE
UGT2B15	*3		Unknown Function	4-69536080-A-G		4-68670362-A-G		FALSE
UGT2B15	*4		Unknown Function	4-69512847-T-G,4-69536084-A-C		4-68647129-T-G,4-68670366-A-C		FALSE
UGT2B15	*5		Unknown Function	4-69512847-T-G		4-68647129-T-G		FALSE
UGT2B15	*6		Unknown Function	4-69520851-G-A		4-68655133-G-A		FALSE
UGT2B15	*7		Unknown Function	4-69512847-T-G,4-69520851-G-A		4-68647129-T-G,4-68655133-G-A		FALSE
UGT2B15	*S1		No Function					TRUE
UGT2B15	*S2		Unknown Function					TRUE
UGT2B15	*S3		Unknown Function					TRUE
UGT2B15	*S4		Unknown Function					TRUE
VKORC1	Reference		Normal Function					FALSE
VKORC1	rs9923231		Unknown Function	16-31107689-C-T		16-31096368-C-T		FALSE
